# Supplementary material for: Structural brain correlates of non‐verbal cognitive ability in 5‐year‐old children: Findings from the FinnBrain birth cohort study
Source: Hum Brain Mapp. 2023 Aug 22;44(17):5582–601. doi: 10.1002/hbm.26463 (PMC10619410; doi:10.1002/hbm.26463)
Supplement: Supplementary file 2 — Table S1. [file HBM-44-5582-s003.xlsx]

## Sheet: Continuous
Title: Structural brain correlates of non-verbal cognitive ability in 5-year-old children: findings from the FinnBrain Birth Cohort study
Authors: Elmo P. Pulli, Saara Nolvi, Eeva Eskola, Elisabeth Nordenswan, Eeva Holmberg, Anni Copeland, Venla Kumpulainen, Eero Silver, Harri Merisaari, Jani Saunavaara, Riitta Parkkola, Tuire Lähdesmäki, Ekaterina Saukko, Eeva-Leena Kataja, Riikka Korja, Linnea Karlsson, Hasse Karlsson, Jetro J. Tuulari
Supplementary Table 1
Zero-oder correlations between brain metrics and the continuous variables included in all statistical analyses: age at scan (Spearman), maternal age at term (Pearson), and ponderal index (Pearson).
Maternal age at term and ponderal index were confirmed to be normally distributed using SPSS. Age at scan was not normally distributed (Shapiro-Wilk < 0.001 and additional visual evaluation).
p < 0.05
Abbreviations: ROI = region of interest, N = nuber of participants, lh = left hemisphere, rh = right hemisphere, eTIV = estimated total intracranial volume
ROI labels are according to the Desikan-Killiany atlas (https://surfer.nmr.mgh.harvard.edu/fswiki/CorticalParcellation)
ROI exclusions (for individuals) have been made according to the FinnBrain quality control protocol (https://doi.org/10.3389/fnins.2022.874062). All Desikan-Killiany ROIs were included in statistical analyses.
		Age at scan	Maternal age at term	Ponderal index
Age at scan	Correlation	1	0.033	-0.037
	Sig. (2-tailed)		0.67	0.637
	N	165	165	165
Maternal age at term	Correlation	-0.001	1	0.026
	Sig. (2-tailed)	0.985		0.744
	N	165	165	165
Ponderal index	Correlation	-0.054	0.026	1
	Sig. (2-tailed)	0.492	0.744
	N	165	165	165
lh_bankssts_volume	Correlation	0.058	0.143	-0.126
	Sig. (2-tailed)	0.512	0.107	0.154
	N	129	129	129
lh_caudalanteriorcingulate_volume	Correlation	0.17	0.12	-0.066
	Sig. (2-tailed)	0.047	0.162	0.445
	N	137	137	137
lh_caudalmiddlefrontal_volume	Correlation	-0.097	0.104	0.075
	Sig. (2-tailed)	0.228	0.191	0.346
	N	158	158	158
lh_cuneus_volume	Correlation	0.078	0.128	-0.098
	Sig. (2-tailed)	0.393	0.16	0.284
	N	122	122	122
lh_entorhinal_volume	Correlation	-0.03	0.203	-0.029
	Sig. (2-tailed)	0.701	0.009	0.717
	N	164	164	164
lh_fusiform_volume	Correlation	-0.038	0.102	0.115
	Sig. (2-tailed)	0.633	0.198	0.145
	N	162	162	162
lh_inferiorparietal_volume	Correlation	0.07	0.263	0.131
	Sig. (2-tailed)	0.429	0.002	0.137
	N	131	131	131
lh_inferiortemporal_volume	Correlation	-0.019	0.234	-0.058
	Sig. (2-tailed)	0.827	0.006	0.496
	N	138	138	138
lh_isthmuscingulate_volume	Correlation	0.049	0.138	-0.023
	Sig. (2-tailed)	0.531	0.078	0.768
	N	164	164	164
lh_lateraloccipital_volume	Correlation	0.081	0.018	0.025
	Sig. (2-tailed)	0.345	0.839	0.77
	N	137	137	137
lh_lateralorbitofrontal_volume	Correlation	0.128	0.163	0.042
	Sig. (2-tailed)	0.132	0.054	0.623
	N	140	140	140
lh_lingual_volume	Correlation	0.091	0.095	0.032
	Sig. (2-tailed)	0.291	0.275	0.716
	N	135	135	135
lh_medialorbitofrontal_volume	Correlation	0.087	0.156	0.033
	Sig. (2-tailed)	0.329	0.079	0.713
	N	127	127	127
lh_middletemporal_volume	Correlation	0.052	0.096	-0.043
	Sig. (2-tailed)	0.597	0.334	0.662
	N	104	104	104
lh_parahippocampal_volume	Correlation	0.064	0.108	-0.028
	Sig. (2-tailed)	0.414	0.17	0.723
	N	164	164	164
lh_paracentral_volume	Correlation	-0.027	0.159	-0.007
	Sig. (2-tailed)	0.733	0.044	0.933
	N	160	160	160
lh_parsopercularis_volume	Correlation	0.046	0.028	-0.152
	Sig. (2-tailed)	0.564	0.727	0.053
	N	163	163	163
lh_parsorbitalis_volume	Correlation	-0.053	-0.052	0.026
	Sig. (2-tailed)	0.504	0.507	0.742
	N	164	164	164
lh_parstriangularis_volume	Correlation	0.083	-0.009	-0.11
	Sig. (2-tailed)	0.292	0.908	0.162
	N	163	163	163
lh_pericalcarine_volume	Correlation	0.001	0.04	0.048
	Sig. (2-tailed)	0.987	0.672	0.608
	N	117	117	117
lh_postcentral_volume	Correlation	0.054	0.325	-0.017
	Sig. (2-tailed)	0.542	<0,001	0.846
	N	132	132	132
lh_posteriorcingulate_volume	Correlation	0.184	0.161	-0.012
	Sig. (2-tailed)	0.02	0.041	0.88
	N	161	161	161
lh_precentral_volume	Correlation	-0.042	0.099	-0.06
	Sig. (2-tailed)	0.622	0.243	0.476
	N	142	142	142
lh_precuneus_volume	Correlation	0.018	0.177	0.026
	Sig. (2-tailed)	0.829	0.029	0.747
	N	152	152	152
lh_rostralanteriorcingulate_volume	Correlation	0.112	0.186	-0.014
	Sig. (2-tailed)	0.179	0.025	0.871
	N	146	146	146
lh_rostralmiddlefrontal_volume	Correlation	-0.03	0.116	-0.045
	Sig. (2-tailed)	0.702	0.144	0.567
	N	161	161	161
lh_superiorfrontal_volume	Correlation	-0.073	0.163	-0.106
	Sig. (2-tailed)	0.425	0.073	0.246
	N	122	122	122
lh_superiorparietal_volume	Correlation	0.004	0.116	0.078
	Sig. (2-tailed)	0.96	0.19	0.377
	N	130	130	130
lh_superiortemporal_volume	Correlation	0.139	0.054	0.039
	Sig. (2-tailed)	0.159	0.581	0.692
	N	105	105	105
lh_supramarginal_volume	Correlation	-0.105	-0.005	-0.022
	Sig. (2-tailed)	0.277	0.962	0.817
	N	110	110	110
lh_frontalpole_volume	Correlation	0.04	0.091	-0.018
	Sig. (2-tailed)	0.607	0.248	0.818
	N	164	164	164
lh_temporalpole_volume	Correlation	-0.049	-0.039	-0.066
	Sig. (2-tailed)	0.536	0.623	0.405
	N	160	160	160
lh_transversetemporal_volume	Correlation	0.076	0.039	0.003
	Sig. (2-tailed)	0.33	0.62	0.97
	N	165	165	165
lh_insula_volume	Correlation	0.098	0.066	-0.04
	Sig. (2-tailed)	0.259	0.449	0.643
	N	135	135	135
rh_bankssts_volume	Correlation	0.026	0.158	0.066
	Sig. (2-tailed)	0.752	0.053	0.422
	N	150	150	150
rh_caudalanteriorcingulate_volume	Correlation	0.026	0.049	-0.044
	Sig. (2-tailed)	0.757	0.558	0.6
	N	145	145	145
rh_caudalmiddlefrontal_volume	Correlation	-0.14	0.12	0.141
	Sig. (2-tailed)	0.081	0.134	0.078
	N	157	157	157
rh_cuneus_volume	Correlation	-0.005	0.029	0.085
	Sig. (2-tailed)	0.957	0.742	0.338
	N	129	129	129
rh_entorhinal_volume	Correlation	-0.072	0.067	0.019
	Sig. (2-tailed)	0.356	0.395	0.81
	N	164	164	164
rh_fusiform_volume	Correlation	0.068	0.122	0.141
	Sig. (2-tailed)	0.385	0.119	0.071
	N	164	164	164
rh_inferiorparietal_volume	Correlation	0.051	0.245	0.126
	Sig. (2-tailed)	0.558	0.004	0.147
	N	133	133	133
rh_inferiortemporal_volume	Correlation	-0.005	0.112	-0.016
	Sig. (2-tailed)	0.954	0.214	0.863
	N	124	124	124
rh_isthmuscingulate_volume	Correlation	-0.001	0.206	0.026
	Sig. (2-tailed)	0.987	0.008	0.736
	N	165	165	165
rh_lateraloccipital_volume	Correlation	0.056	0.077	0.09
	Sig. (2-tailed)	0.501	0.35	0.276
	N	149	149	149
rh_lateralorbitofrontal_volume	Correlation	0.072	0.207	0.086
	Sig. (2-tailed)	0.375	0.01	0.292
	N	153	153	153
rh_lingual_volume	Correlation	-0.016	0.005	0.035
	Sig. (2-tailed)	0.852	0.955	0.691
	N	131	131	131
rh_medialorbitofrontal_volume	Correlation	0.211	0.139	0.048
	Sig. (2-tailed)	0.022	0.134	0.606
	N	118	118	118
rh_middletemporal_volume	Correlation	0.085	0.13	0.008
	Sig. (2-tailed)	0.4	0.196	0.941
	N	100	100	100
rh_parahippocampal_volume	Correlation	0.16	-0.004	0.027
	Sig. (2-tailed)	0.04	0.957	0.732
	N	165	165	165
rh_paracentral_volume	Correlation	0.105	0.153	0.055
	Sig. (2-tailed)	0.189	0.056	0.492
	N	157	157	157
rh_parsopercularis_volume	Correlation	-0.038	-0.033	-0.142
	Sig. (2-tailed)	0.632	0.683	0.075
	N	159	159	159
rh_parsorbitalis_volume	Correlation	0.114	0.058	-0.039
	Sig. (2-tailed)	0.149	0.46	0.619
	N	163	163	163
rh_parstriangularis_volume	Correlation	0.124	-0.021	-0.043
	Sig. (2-tailed)	0.117	0.787	0.588
	N	162	162	162
rh_pericalcarine_volume	Correlation	0.021	-0.011	-0.032
	Sig. (2-tailed)	0.817	0.908	0.728
	N	123	123	123
rh_postcentral_volume	Correlation	-0.026	0.27	0.012
	Sig. (2-tailed)	0.779	0.002	0.894
	N	123	123	123
rh_posteriorcingulate_volume	Correlation	0.1	-0.001	0.055
	Sig. (2-tailed)	0.206	0.994	0.486
	N	162	162	162
rh_precentral_volume	Correlation	-0.053	0.172	-0.101
	Sig. (2-tailed)	0.544	0.05	0.25
	N	131	131	131
rh_precuneus_volume	Correlation	-0.043	0.229	0.024
	Sig. (2-tailed)	0.59	0.004	0.76
	N	160	160	160
rh_rostralanteriorcingulate_volume	Correlation	0.05	0.089	-0.02
	Sig. (2-tailed)	0.525	0.257	0.803
	N	162	162	162
rh_rostralmiddlefrontal_volume	Correlation	-0.069	0.116	0.014
	Sig. (2-tailed)	0.385	0.143	0.858
	N	160	160	160
rh_superiorfrontal_volume	Correlation	-0.077	0.142	0.036
	Sig. (2-tailed)	0.368	0.097	0.68
	N	137	137	137
rh_superiorparietal_volume	Correlation	0.043	0.165	0.051
	Sig. (2-tailed)	0.631	0.068	0.576
	N	124	124	124
rh_superiortemporal_volume	Correlation	0.123	0.042	0.017
	Sig. (2-tailed)	0.183	0.649	0.854
	N	118	118	118
rh_supramarginal_volume	Correlation	-0.006	0.235	-0.035
	Sig. (2-tailed)	0.948	0.01	0.707
	N	120	120	120
rh_frontalpole_volume	Correlation	0.007	0.141	-0.025
	Sig. (2-tailed)	0.927	0.071	0.753
	N	164	164	164
rh_temporalpole_volume	Correlation	-0.031	0.06	-0.032
	Sig. (2-tailed)	0.694	0.45	0.691
	N	161	161	161
rh_transversetemporal_volume	Correlation	0.073	0.089	-0.011
	Sig. (2-tailed)	0.353	0.254	0.891
	N	165	165	165
rh_insula_volume	Correlation	0.099	-0.025	-0.002
	Sig. (2-tailed)	0.264	0.778	0.985
	N	129	129	129
BrainSegVolNotVent	Correlation	0.042	0.148	0.036
	Sig. (2-tailed)	0.589	0.058	0.651
	N	165	165	165
eTIV	Correlation	0.035	0.136	-0.04
	Sig. (2-tailed)	0.659	0.082	0.614
	N	165	165	165
lh_bankssts_area	Correlation	0.062	0.133	-0.101
	Sig. (2-tailed)	0.488	0.134	0.253
	N	129	129	129
lh_caudalanteriorcingulate_area	Correlation	0.069	0.126	-0.058
	Sig. (2-tailed)	0.42	0.142	0.501
	N	137	137	137
lh_caudalmiddlefrontal_area	Correlation	-0.096	0.052	0.066
	Sig. (2-tailed)	0.231	0.515	0.408
	N	158	158	158
lh_cuneus_area	Correlation	0.029	0.098	0.002
	Sig. (2-tailed)	0.751	0.283	0.979
	N	122	122	122
lh_entorhinal_area	Correlation	-0.022	0.193	-0.063
	Sig. (2-tailed)	0.783	0.013	0.426
	N	164	164	164
lh_fusiform_area	Correlation	0.026	0.065	0.074
	Sig. (2-tailed)	0.742	0.408	0.347
	N	162	162	162
lh_inferiorparietal_area	Correlation	0.08	0.262	0.126
	Sig. (2-tailed)	0.362	0.002	0.152
	N	131	131	131
lh_inferiortemporal_area	Correlation	0.035	0.169	-0.027
	Sig. (2-tailed)	0.687	0.047	0.755
	N	138	138	138
lh_isthmuscingulate_area	Correlation	0.096	0.107	-0.01
	Sig. (2-tailed)	0.223	0.172	0.897
	N	164	164	164
lh_lateraloccipital_area	Correlation	0.131	-0.052	0.06
	Sig. (2-tailed)	0.127	0.543	0.485
	N	137	137	137
lh_lateralorbitofrontal_area	Correlation	0.119	0.145	0.163
	Sig. (2-tailed)	0.163	0.088	0.055
	N	140	140	140
lh_lingual_area	Correlation	0.133	0.067	0.085
	Sig. (2-tailed)	0.125	0.439	0.326
	N	135	135	135
lh_medialorbitofrontal_area	Correlation	0.016	0.137	0.037
	Sig. (2-tailed)	0.858	0.126	0.676
	N	127	127	127
lh_middletemporal_area	Correlation	0.053	0.111	-0.102
	Sig. (2-tailed)	0.593	0.262	0.303
	N	104	104	104
lh_parahippocampal_area	Correlation	0.093	-0.032	0.008
	Sig. (2-tailed)	0.237	0.685	0.923
	N	164	164	164
lh_paracentral_area	Correlation	0.029	0.105	0.028
	Sig. (2-tailed)	0.719	0.188	0.726
	N	160	160	160
lh_parsopercularis_area	Correlation	0.101	-0.025	-0.157
	Sig. (2-tailed)	0.2	0.752	0.045
	N	163	163	163
lh_parsorbitalis_area	Correlation	0.043	-0.021	0.034
	Sig. (2-tailed)	0.581	0.79	0.666
	N	164	164	164
lh_parstriangularis_area	Correlation	0.114	0.002	-0.103
	Sig. (2-tailed)	0.147	0.982	0.191
	N	163	163	163
lh_pericalcarine_area	Correlation	0.008	0.086	0.12
	Sig. (2-tailed)	0.931	0.358	0.196
	N	117	117	117
lh_postcentral_area	Correlation	0.123	0.227	0.061
	Sig. (2-tailed)	0.161	0.009	0.49
	N	132	132	132
lh_posteriorcingulate_area	Correlation	0.135	0.178	-0.029
	Sig. (2-tailed)	0.087	0.024	0.718
	N	161	161	161
lh_precentral_area	Correlation	0.007	0.071	-0.01
	Sig. (2-tailed)	0.934	0.399	0.907
	N	142	142	142
lh_precuneus_area	Correlation	-0.001	0.182	0.09
	Sig. (2-tailed)	0.988	0.025	0.268
	N	152	152	152
lh_rostralanteriorcingulate_area	Correlation	0.07	0.169	-0.01
	Sig. (2-tailed)	0.404	0.042	0.909
	N	146	146	146
lh_rostralmiddlefrontal_area	Correlation	0.012	0.08	-0.022
	Sig. (2-tailed)	0.881	0.312	0.781
	N	161	161	161
lh_superiorfrontal_area	Correlation	-0.008	0.132	-0.068
	Sig. (2-tailed)	0.932	0.146	0.455
	N	122	122	122
lh_superiorparietal_area	Correlation	-0.004	0.058	0.086
	Sig. (2-tailed)	0.967	0.512	0.333
	N	130	130	130
lh_superiortemporal_area	Correlation	0.03	0.022	-0.001
	Sig. (2-tailed)	0.762	0.825	0.992
	N	105	105	105
lh_supramarginal_area	Correlation	-0.057	-0.013	-0.047
	Sig. (2-tailed)	0.553	0.89	0.629
	N	110	110	110
lh_frontalpole_area	Correlation	0.058	0.001	-0.042
	Sig. (2-tailed)	0.458	0.993	0.59
	N	164	164	164
lh_temporalpole_area	Correlation	0.043	0.09	-0.151
	Sig. (2-tailed)	0.587	0.258	0.056
	N	160	160	160
lh_transversetemporal_area	Correlation	0.071	-0.002	-0.058
	Sig. (2-tailed)	0.362	0.98	0.461
	N	165	165	165
lh_insula_area	Correlation	0.101	0.039	-0.063
	Sig. (2-tailed)	0.245	0.654	0.471
	N	135	135	135
rh_bankssts_area	Correlation	0.023	0.135	0.068
	Sig. (2-tailed)	0.783	0.1	0.409
	N	150	150	150
rh_caudalanteriorcingulate_area	Correlation	-0.042	0.071	-0.036
	Sig. (2-tailed)	0.615	0.399	0.665
	N	145	145	145
rh_caudalmiddlefrontal_area	Correlation	-0.087	0.09	0.158
	Sig. (2-tailed)	0.28	0.264	0.048
	N	157	157	157
rh_cuneus_area	Correlation	0.056	0.019	0.189
	Sig. (2-tailed)	0.529	0.831	0.032
	N	129	129	129
rh_entorhinal_area	Correlation	-0.041	0.143	0.032
	Sig. (2-tailed)	0.606	0.068	0.687
	N	164	164	164
rh_fusiform_area	Correlation	0.097	0.117	0.111
	Sig. (2-tailed)	0.216	0.136	0.158
	N	164	164	164
rh_inferiorparietal_area	Correlation	0.107	0.203	0.148
	Sig. (2-tailed)	0.221	0.019	0.089
	N	133	133	133
rh_inferiortemporal_area	Correlation	0.001	0.139	-0.03
	Sig. (2-tailed)	0.994	0.124	0.742
	N	124	124	124
rh_isthmuscingulate_area	Correlation	-0.027	0.175	0.047
	Sig. (2-tailed)	0.73	0.025	0.549
	N	165	165	165
rh_lateraloccipital_area	Correlation	0.055	0.022	0.097
	Sig. (2-tailed)	0.504	0.792	0.239
	N	149	149	149
rh_lateralorbitofrontal_area	Correlation	0.078	0.129	0.083
	Sig. (2-tailed)	0.336	0.111	0.308
	N	153	153	153
rh_lingual_area	Correlation	0.024	0.023	0.07
	Sig. (2-tailed)	0.783	0.79	0.426
	N	131	131	131
rh_medialorbitofrontal_area	Correlation	0.099	0.089	0.033
	Sig. (2-tailed)	0.286	0.338	0.726
	N	118	118	118
rh_middletemporal_area	Correlation	0.068	0.22	-0.025
	Sig. (2-tailed)	0.504	0.028	0.807
	N	100	100	100
rh_parahippocampal_area	Correlation	0.1	0.017	-0.006
	Sig. (2-tailed)	0.2	0.83	0.937
	N	165	165	165
rh_paracentral_area	Correlation	0.136	0.13	0.1
	Sig. (2-tailed)	0.089	0.106	0.213
	N	157	157	157
rh_parsopercularis_area	Correlation	-0.013	-0.055	-0.127
	Sig. (2-tailed)	0.873	0.492	0.11
	N	159	159	159
rh_parsorbitalis_area	Correlation	0.203	0.102	0.026
	Sig. (2-tailed)	0.009	0.196	0.743
	N	163	163	163
rh_parstriangularis_area	Correlation	0.095	-0.042	-0.03
	Sig. (2-tailed)	0.227	0.591	0.701
	N	162	162	162
rh_pericalcarine_area	Correlation	0.081	0.023	0.054
	Sig. (2-tailed)	0.376	0.801	0.552
	N	123	123	123
rh_postcentral_area	Correlation	0.045	0.25	0.094
	Sig. (2-tailed)	0.622	0.005	0.303
	N	123	123	123
rh_posteriorcingulate_area	Correlation	0.072	0.014	0.067
	Sig. (2-tailed)	0.362	0.858	0.398
	N	162	162	162
rh_precentral_area	Correlation	-0.002	0.097	0.049
	Sig. (2-tailed)	0.979	0.27	0.578
	N	131	131	131
rh_precuneus_area	Correlation	-0.056	0.187	0.035
	Sig. (2-tailed)	0.485	0.018	0.665
	N	160	160	160
rh_rostralanteriorcingulate_area	Correlation	0.045	0.092	0.009
	Sig. (2-tailed)	0.567	0.243	0.911
	N	162	162	162
rh_rostralmiddlefrontal_area	Correlation	0.008	0.061	0.047
	Sig. (2-tailed)	0.917	0.441	0.558
	N	160	160	160
rh_superiorfrontal_area	Correlation	0.021	0.13	0.062
	Sig. (2-tailed)	0.805	0.131	0.468
	N	137	137	137
rh_superiorparietal_area	Correlation	0.051	0.124	0.081
	Sig. (2-tailed)	0.572	0.169	0.37
	N	124	124	124
rh_superiortemporal_area	Correlation	0.105	0.08	0.016
	Sig. (2-tailed)	0.257	0.389	0.867
	N	118	118	118
rh_supramarginal_area	Correlation	0.06	0.208	-0.015
	Sig. (2-tailed)	0.515	0.023	0.871
	N	120	120	120
rh_frontalpole_area	Correlation	0.03	0.151	0.014
	Sig. (2-tailed)	0.707	0.054	0.857
	N	164	164	164
rh_temporalpole_area	Correlation	0.037	0.079	-0.009
	Sig. (2-tailed)	0.645	0.319	0.905
	N	161	161	161
rh_transversetemporal_area	Correlation	0.009	0.068	-0.061
	Sig. (2-tailed)	0.908	0.386	0.438
	N	165	165	165
rh_insula_area	Correlation	0.089	0.009	0.017
	Sig. (2-tailed)	0.316	0.921	0.846
	N	129	129	129
lh_surface_area	Correlation	0.065	0.129	0.052
	Sig. (2-tailed)	0.407	0.099	0.506
	N	165	165	165
rh_surface_area	Correlation	0.056	0.16	0.068
	Sig. (2-tailed)	0.477	0.04	0.383
	N	165	165	165
lh_bankssts_thickness	Correlation	0.053	0.076	-0.148
	Sig. (2-tailed)	0.55	0.39	0.095
	N	129	129	129
lh_caudalanteriorcingulate_thickness	Correlation	0.181	0.01	-0.074
	Sig. (2-tailed)	0.034	0.911	0.393
	N	137	137	137
lh_caudalmiddlefrontal_thickness	Correlation	-0.027	0.063	-0.026
	Sig. (2-tailed)	0.74	0.428	0.741
	N	158	158	158
lh_cuneus_thickness	Correlation	0.08	0.072	-0.17
	Sig. (2-tailed)	0.383	0.431	0.061
	N	122	122	122
lh_entorhinal_thickness	Correlation	0.058	-0.002	0.077
	Sig. (2-tailed)	0.46	0.985	0.329
	N	164	164	164
lh_fusiform_thickness	Correlation	-0.062	0.042	0.057
	Sig. (2-tailed)	0.435	0.592	0.468
	N	162	162	162
lh_inferiorparietal_thickness	Correlation	-0.074	-0.05	-0.017
	Sig. (2-tailed)	0.398	0.569	0.845
	N	131	131	131
lh_inferiortemporal_thickness	Correlation	-0.109	0.057	-0.057
	Sig. (2-tailed)	0.202	0.503	0.506
	N	138	138	138
lh_isthmuscingulate_thickness	Correlation	0	0.103	-0.03
	Sig. (2-tailed)	0.998	0.191	0.699
	N	164	164	164
lh_lateraloccipital_thickness	Correlation	-0.034	0.104	-0.009
	Sig. (2-tailed)	0.697	0.225	0.915
	N	137	137	137
lh_lateralorbitofrontal_thickness	Correlation	-0.055	0	-0.162
	Sig. (2-tailed)	0.516	1	0.056
	N	140	140	140
lh_lingual_thickness	Correlation	-0.003	0.013	-0.096
	Sig. (2-tailed)	0.973	0.883	0.266
	N	135	135	135
lh_medialorbitofrontal_thickness	Correlation	0.125	-0.04	0.021
	Sig. (2-tailed)	0.16	0.651	0.817
	N	127	127	127
lh_middletemporal_thickness	Correlation	-0.002	-0.028	0.106
	Sig. (2-tailed)	0.985	0.78	0.283
	N	104	104	104
lh_parahippocampal_thickness	Correlation	-0.028	0.134	-0.029
	Sig. (2-tailed)	0.723	0.088	0.713
	N	164	164	164
lh_paracentral_thickness	Correlation	-0.066	0.114	-0.086
	Sig. (2-tailed)	0.406	0.151	0.28
	N	160	160	160
lh_parsopercularis_thickness	Correlation	-0.056	0.103	0.009
	Sig. (2-tailed)	0.48	0.189	0.914
	N	163	163	163
lh_parsorbitalis_thickness	Correlation	-0.138	-0.089	0.05
	Sig. (2-tailed)	0.077	0.255	0.528
	N	164	164	164
lh_parstriangularis_thickness	Correlation	-0.051	-0.012	-0.063
	Sig. (2-tailed)	0.521	0.876	0.423
	N	163	163	163
lh_pericalcarine_thickness	Correlation	-0.024	-0.047	-0.106
	Sig. (2-tailed)	0.799	0.614	0.254
	N	117	117	117
lh_postcentral_thickness	Correlation	-0.044	0.157	-0.138
	Sig. (2-tailed)	0.618	0.071	0.115
	N	132	132	132
lh_posteriorcingulate_thickness	Correlation	0.071	-0.027	0.057
	Sig. (2-tailed)	0.371	0.73	0.474
	N	161	161	161
lh_precentral_thickness	Correlation	-0.084	0.048	-0.105
	Sig. (2-tailed)	0.318	0.57	0.216
	N	142	142	142
lh_precuneus_thickness	Correlation	0.007	0.037	-0.131
	Sig. (2-tailed)	0.931	0.652	0.109
	N	152	152	152
lh_rostralanteriorcingulate_thickness	Correlation	0.01	0.107	0.041
	Sig. (2-tailed)	0.908	0.198	0.623
	N	146	146	146
lh_rostralmiddlefrontal_thickness	Correlation	0.008	-0.006	-0.063
	Sig. (2-tailed)	0.915	0.938	0.43
	N	161	161	161
lh_superiorfrontal_thickness	Correlation	-0.149	-0.033	-0.072
	Sig. (2-tailed)	0.102	0.719	0.428
	N	122	122	122
lh_superiorparietal_thickness	Correlation	-0.069	0.093	-0.038
	Sig. (2-tailed)	0.435	0.292	0.669
	N	130	130	130
lh_superiortemporal_thickness	Correlation	0.191	0.078	0.076
	Sig. (2-tailed)	0.051	0.428	0.441
	N	105	105	105
lh_supramarginal_thickness	Correlation	-0.036	-0.009	-0.002
	Sig. (2-tailed)	0.713	0.929	0.98
	N	110	110	110
lh_frontalpole_thickness	Correlation	0.037	0.061	-0.024
	Sig. (2-tailed)	0.634	0.435	0.757
	N	164	164	164
lh_temporalpole_thickness	Correlation	-0.035	-0.095	0.095
	Sig. (2-tailed)	0.659	0.231	0.232
	N	160	160	160
lh_transversetemporal_thickness	Correlation	-0.029	0.09	0.06
	Sig. (2-tailed)	0.715	0.251	0.447
	N	165	165	165
lh_insula_thickness	Correlation	-0.017	0.021	0.02
	Sig. (2-tailed)	0.848	0.81	0.816
	N	135	135	135
rh_bankssts_thickness	Correlation	0.029	0.024	-0.035
	Sig. (2-tailed)	0.726	0.767	0.667
	N	150	150	150
rh_caudalanteriorcingulate_thickness	Correlation	0.055	0.044	-0.077
	Sig. (2-tailed)	0.512	0.602	0.36
	N	145	145	145
rh_caudalmiddlefrontal_thickness	Correlation	-0.039	0.074	-0.111
	Sig. (2-tailed)	0.628	0.358	0.168
	N	157	157	157
rh_cuneus_thickness	Correlation	-0.051	-0.021	-0.049
	Sig. (2-tailed)	0.569	0.81	0.584
	N	129	129	129
rh_entorhinal_thickness	Correlation	-0.031	-0.088	-0.069
	Sig. (2-tailed)	0.696	0.264	0.377
	N	164	164	164
rh_fusiform_thickness	Correlation	0.02	0.037	0.043
	Sig. (2-tailed)	0.803	0.635	0.583
	N	164	164	164
rh_inferiorparietal_thickness	Correlation	-0.092	0.053	-0.106
	Sig. (2-tailed)	0.29	0.545	0.224
	N	133	133	133
rh_inferiortemporal_thickness	Correlation	0.026	-0.115	0.071
	Sig. (2-tailed)	0.776	0.204	0.436
	N	124	124	124
rh_isthmuscingulate_thickness	Correlation	0.121	0.083	-0.078
	Sig. (2-tailed)	0.122	0.289	0.318
	N	165	165	165
rh_lateraloccipital_thickness	Correlation	0.034	0.104	0.03
	Sig. (2-tailed)	0.681	0.206	0.712
	N	149	149	149
rh_lateralorbitofrontal_thickness	Correlation	-0.016	0.054	-0.033
	Sig. (2-tailed)	0.847	0.505	0.685
	N	153	153	153
rh_lingual_thickness	Correlation	-0.103	-0.063	-0.053
	Sig. (2-tailed)	0.244	0.477	0.547
	N	131	131	131
rh_medialorbitofrontal_thickness	Correlation	0.096	0.062	-0.002
	Sig. (2-tailed)	0.303	0.503	0.981
	N	118	118	118
rh_middletemporal_thickness	Correlation	0.064	-0.191	0.116
	Sig. (2-tailed)	0.526	0.056	0.251
	N	100	100	100
rh_parahippocampal_thickness	Correlation	0.12	0	0.072
	Sig. (2-tailed)	0.124	0.998	0.36
	N	165	165	165
rh_paracentral_thickness	Correlation	-0.03	0.094	-0.071
	Sig. (2-tailed)	0.713	0.24	0.377
	N	157	157	157
rh_parsopercularis_thickness	Correlation	0.018	0.078	-0.073
	Sig. (2-tailed)	0.821	0.33	0.358
	N	159	159	159
rh_parsorbitalis_thickness	Correlation	-0.091	-0.024	0.018
	Sig. (2-tailed)	0.248	0.761	0.815
	N	163	163	163
rh_parstriangularis_thickness	Correlation	0.029	0.067	-0.097
	Sig. (2-tailed)	0.713	0.397	0.221
	N	162	162	162
rh_pericalcarine_thickness	Correlation	-0.063	-0.057	-0.101
	Sig. (2-tailed)	0.49	0.534	0.269
	N	123	123	123
rh_postcentral_thickness	Correlation	0.002	0.025	-0.115
	Sig. (2-tailed)	0.98	0.782	0.207
	N	123	123	123
rh_posteriorcingulate_thickness	Correlation	0.06	0.055	0.01
	Sig. (2-tailed)	0.448	0.49	0.897
	N	162	162	162
rh_precentral_thickness	Correlation	-0.018	0.114	-0.22
	Sig. (2-tailed)	0.841	0.194	0.011
	N	131	131	131
rh_precuneus_thickness	Correlation	0.028	0.059	-0.031
	Sig. (2-tailed)	0.727	0.459	0.699
	N	160	160	160
rh_rostralanteriorcingulate_thickness	Correlation	0.035	-0.007	-0.108
	Sig. (2-tailed)	0.655	0.929	0.171
	N	162	162	162
rh_rostralmiddlefrontal_thickness	Correlation	-0.094	0.13	-0.124
	Sig. (2-tailed)	0.236	0.102	0.117
	N	160	160	160
rh_superiorfrontal_thickness	Correlation	-0.183	0.016	-0.115
	Sig. (2-tailed)	0.032	0.855	0.182
	N	137	137	137
rh_superiorparietal_thickness	Correlation	-0.073	0.065	-0.108
	Sig. (2-tailed)	0.42	0.474	0.233
	N	124	124	124
rh_superiortemporal_thickness	Correlation	0.061	-0.032	0.008
	Sig. (2-tailed)	0.513	0.727	0.928
	N	118	118	118
rh_supramarginal_thickness	Correlation	-0.133	0.063	-0.02
	Sig. (2-tailed)	0.147	0.493	0.824
	N	120	120	120
rh_frontalpole_thickness	Correlation	0.015	-0.014	-0.026
	Sig. (2-tailed)	0.846	0.854	0.744
	N	164	164	164
rh_temporalpole_thickness	Correlation	0.046	0.006	0.072
	Sig. (2-tailed)	0.566	0.944	0.361
	N	161	161	161
rh_transversetemporal_thickness	Correlation	-0.117	0.1	0.081
	Sig. (2-tailed)	0.133	0.2	0.301
	N	165	165	165
rh_insula_thickness	Correlation	0.067	-0.033	0.027
	Sig. (2-tailed)	0.452	0.711	0.758
	N	129	129	129
lh_MeanThickness_thickness	Correlation	-0.063	0.08	-0.078
	Sig. (2-tailed)	0.418	0.307	0.317
	N	165	165	165
rh_MeanThickness_thickness	Correlation	-0.039	0.099	-0.07
	Sig. (2-tailed)	0.616	0.207	0.373
	N	165	165	165

## Sheet: Sex
Title: Structural brain correlates of non-verbal cognitive ability in 5-year-old children: findings from the FinnBrain Birth Cohort study
Authors: Elmo P. Pulli, Saara Nolvi, Eeva Eskola, Elisabeth Nordenswan, Eeva Holmberg, Anni Copeland, Venla Kumpulainen, Eero Silver, Harri Merisaari, Jani Saunavaara, Riitta Parkkola, Tuire Lähdesmäki, Ekaterina Saukko, Eeva-Leena Kataja, Riikka Korja, Linnea Karlsson, Hasse Karlsson, Jetro J. Tuulari
Supplementary Table 1
Independent Samples Test
Sex differences
In mean difference, a positive value indicates a higher value in boys.
Abbreviations: ROI = region of interest, N = nuber of participants, lh = left hemisphere, rh = right hemisphere, eTIV = estimated total intracranial volume
ROI labels are according to the Desikan-Killiany atlas (https://surfer.nmr.mgh.harvard.edu/fswiki/CorticalParcellation)
ROI exclusions (for individuals) have been made according to the FinnBrain quality control protocol (https://doi.org/10.3389/fnins.2022.874062). All Desikan-Killiany ROIs were included in statistical analyses.
		Levene's Test for Equality of Variances		t-test for Equality of Means
		F	Sig.	t	df	Sig. (2-tailed)	Mean Difference	Std. Error Difference	95% Confidence Interval of the Difference
									Lower	Upper
Maternal age at term	Equal variances assumed	0.108	0.742	1.389	163	0.167	0.99961	0.71951	-0.42114	2.42037
	Equal variances not assumed			1.399	161.175	0.164	0.99961	0.71445	-0.41128	2.41051
Age at scan (days)	Equal variances assumed	1.45	0.23	0.604	163	0.547	4.422	7.323	-10.039	18.883
	Equal variances not assumed			0.61	162.106	0.543	4.422	7.251	-9.896	18.741
Ponderal index	Equal variances assumed	0.006	0.937	-0.369	163	0.712	-0.069173	0.18724	-0.438902	0.300556
	Equal variances not assumed			-0.368	155.536	0.713	-0.069173	0.187851	-0.440241	0.301895
lh_bankssts_volume	Equal variances assumed	1.651	0.201	2.208	127	0.029	204.446	92.612	21.183	387.708
	Equal variances not assumed			2.251	126.562	0.026	204.446	90.818	24.728	384.163
lh_caudalanteriorcingulate_volume	Equal variances assumed	0.809	0.37	-0.688	135	0.493	-55.239	80.32	-214.087	103.61
	Equal variances not assumed			-0.684	126.883	0.495	-55.239	80.793	-215.116	104.638
lh_caudalmiddlefrontal_volume	Equal variances assumed	1.434	0.233	1.032	156	0.303	208.657	202.091	-190.532	607.845
	Equal variances not assumed			1.044	153.218	0.298	208.657	199.887	-186.233	603.547
lh_cuneus_volume	Equal variances assumed	3.371	0.069	2.933	120	0.004	322.67	110.015	104.849	540.491
	Equal variances not assumed			3.049	119.875	0.003	322.67	105.822	113.147	532.193
lh_entorhinal_volume	Equal variances assumed	0.405	0.526	1.541	162	0.125	101.075	65.577	-28.42	230.57
	Equal variances not assumed			1.553	160.852	0.122	101.075	65.085	-27.456	229.606
lh_fusiform_volume	Equal variances assumed	0.75	0.388	2.813	160	0.006	650.69	231.335	193.826	1107.55
	Equal variances not assumed			2.824	156.081	0.005	650.69	230.387	195.612	1105.77
lh_inferiorparietal_volume	Equal variances assumed	0.188	0.666	2.65	129	0.009	1077.15	406.408	273.059	1881.23
	Equal variances not assumed			2.645	126.367	0.009	1077.15	407.21	271.313	1882.98
lh_inferiortemporal_volume	Equal variances assumed	2.245	0.136	4.1	136	< 0.001	1217.08	296.836	630.07	1804.09
	Equal variances not assumed			4.091	131.83	< 0.001	1217.08	297.483	628.624	1805.54
lh_isthmuscingulate_volume	Equal variances assumed	0.013	0.911	5.087	162	< 0.001	434.748	85.459	265.992	603.505
	Equal variances not assumed			5.105	157.843	< 0.001	434.748	85.165	266.538	602.959
lh_lateraloccipital_volume	Equal variances assumed	2.835	0.095	3.607	135	< 0.001	1304.56	361.703	589.226	2019.9
	Equal variances not assumed			3.638	135	< 0.001	1304.56	358.562	595.438	2013.69
lh_lateralorbitofrontal_volume	Equal variances assumed	0.015	0.904	4.372	138	< 0.001	723.722	165.546	396.387	1051.06
	Equal variances not assumed			4.386	136.686	< 0.001	723.722	164.997	397.445	1050
lh_lingual_volume	Equal variances assumed	2.845	0.094	2.268	133	0.025	493.645	217.663	63.117	924.173
	Equal variances not assumed			2.332	132.027	0.021	493.645	211.666	74.951	912.34
lh_medialorbitofrontal_volume	Equal variances assumed	0.31	0.579	3.199	125	0.002	456.901	142.813	174.256	739.546
	Equal variances not assumed			3.215	116.327	0.002	456.901	142.119	175.424	738.378
lh_middletemporal_volume	Equal variances assumed	0.582	0.447	4.071	102	< 0.001	1124.71	276.26	576.746	1672.67
	Equal variances not assumed			4.116	101.331	< 0.001	1124.71	273.243	582.688	1666.72
lh_parahippocampal_volume	Equal variances assumed	0.287	0.593	-1.309	162	0.192	-64.347	49.146	-161.396	32.702
	Equal variances not assumed			-1.309	157.344	0.192	-64.347	49.144	-161.415	32.72
lh_paracentral_volume	Equal variances assumed	0.47	0.494	1.028	158	0.306	89.996	87.547	-82.918	262.911
	Equal variances not assumed			1.016	143.986	0.312	89.996	88.612	-85.153	265.146
lh_parsopercularis_volume	Equal variances assumed	0.067	0.796	2.745	161	0.007	372.479	135.669	104.558	640.399
	Equal variances not assumed			2.748	156.171	0.007	372.479	135.541	104.748	640.209
lh_parsorbitalis_volume	Equal variances assumed	0.353	0.553	3.911	162	< 0.001	287.389	73.476	142.294	432.483
	Equal variances not assumed			3.948	161.327	< 0.001	287.389	72.803	143.62	431.158
lh_parstriangularis_volume	Equal variances assumed	0.819	0.367	3.926	161	< 0.001	486.862	124.01	241.966	731.759
	Equal variances not assumed			3.962	159.762	< 0.001	486.862	122.896	244.152	729.572
lh_pericalcarine_volume	Equal variances assumed	0.14	0.709	0.729	115	0.467	59.788	81.958	-102.555	222.13
	Equal variances not assumed			0.743	109.703	0.459	59.788	80.47	-99.69	219.265
lh_postcentral_volume	Equal variances assumed	0.019	0.891	2.252	130	0.026	502.521	223.17	61.005	944.037
	Equal variances not assumed			2.252	129.571	0.026	502.521	223.146	61.039	944.003
lh_posteriorcingulate_volume	Equal variances assumed	0.288	0.592	2.73	159	0.007	260.246	95.316	71.997	448.495
	Equal variances not assumed			2.703	146.272	0.008	260.246	96.288	69.951	450.541
lh_precentral_volume	Equal variances assumed	0.103	0.749	3.973	140	< 0.001	984.067	247.712	494.327	1473.81
	Equal variances not assumed			3.991	131.498	< 0.001	984.067	246.572	496.307	1471.83
lh_precuneus_volume	Equal variances assumed	0.227	0.634	4.258	150	< 0.001	1112.05	261.145	596.054	1628.05
	Equal variances not assumed			4.275	148.215	< 0.001	1112.05	260.116	598.037	1626.07
lh_rostralanteriorcingulate_volume	Equal variances assumed	0.033	0.855	2.573	144	0.011	260.052	101.077	60.265	459.839
	Equal variances not assumed			2.59	138.584	0.011	260.052	100.419	61.5	458.604
lh_rostralmiddlefrontal_volume	Equal variances assumed	0.251	0.617	5.164	159	< 0.001	1984.62	384.342	1225.54	2743.69
	Equal variances not assumed			5.175	153.296	< 0.001	1984.62	383.489	1227.01	2742.22
lh_superiorfrontal_volume	Equal variances assumed	3.479	0.065	4.142	120	< 0.001	1998.98	482.621	1043.42	2954.54
	Equal variances not assumed			4.247	119.979	< 0.001	1998.98	470.727	1066.97	2930.99
lh_superiorparietal_volume	Equal variances assumed	0.445	0.506	1.765	128	0.08	829.1	469.822	-100.522	1758.72
	Equal variances not assumed			1.748	118.286	0.083	829.1	474.259	-110.038	1768.24
lh_superiortemporal_volume	Equal variances assumed	0.081	0.777	2.884	103	0.005	825.518	286.209	257.89	1393.14
	Equal variances not assumed			2.895	101.214	0.005	825.518	285.197	259.778	1391.26
lh_supramarginal_volume	Equal variances assumed	3.075	0.082	3.919	108	< 0.001	1878.22	479.281	928.199	2828.24
	Equal variances not assumed			3.936	103.728	< 0.001	1878.22	477.187	931.909	2824.53
lh_frontalpole_volume	Equal variances assumed	0.202	0.654	-0.025	162	0.98	-0.951	38.134	-76.255	74.352
	Equal variances not assumed			-0.025	154.962	0.98	-0.951	38.268	-76.546	74.644
lh_temporalpole_volume	Equal variances assumed	5.129	0.025	3.741	158	< 0.001	264.348	70.656	124.795	403.902
	Equal variances not assumed			3.829	157.828	< 0.001	264.348	69.033	128.001	400.696
lh_transversetemporal_volume	Equal variances assumed	4.356	0.038	2.856	163	0.005	117.893	41.277	36.387	199.4
	Equal variances not assumed			2.923	162.136	0.004	117.893	40.337	38.24	197.547
lh_insula_volume	Equal variances assumed	0.04	0.841	3.301	133	0.001	458.813	138.973	183.93	733.696
	Equal variances not assumed			3.326	129.724	0.001	458.813	137.945	185.901	731.726
rh_bankssts_volume	Equal variances assumed	1.799	0.182	1.051	148	0.295	71.953	68.492	-63.396	207.303
	Equal variances not assumed			1.053	144.079	0.294	71.953	68.317	-63.079	206.986
rh_caudalanteriorcingulate_volume	Equal variances assumed	1.141	0.287	1.387	143	0.168	124.373	89.662	-52.861	301.608
	Equal variances not assumed			1.387	142.281	0.168	124.373	89.667	-52.878	301.625
rh_caudalmiddlefrontal_volume	Equal variances assumed	0.1	0.753	-0.009	155	0.993	-1.902	209.712	-416.164	412.361
	Equal variances not assumed			-0.009	150.799	0.993	-1.902	210.091	-417.004	413.201
rh_cuneus_volume	Equal variances assumed	2.197	0.141	3.826	127	< 0.001	455.07	118.949	219.691	690.45
	Equal variances not assumed			3.993	126.461	< 0.001	455.07	113.969	229.537	680.604
rh_entorhinal_volume	Equal variances assumed	1.12	0.292	2.313	162	0.022	145.191	62.76	21.257	269.124
	Equal variances not assumed			2.29	149.449	0.023	145.191	63.405	19.905	270.476
rh_fusiform_volume	Equal variances assumed	0.183	0.669	5.483	162	< 0.001	1179.21	215.052	754.549	1603.88
	Equal variances not assumed			5.446	151.346	< 0.001	1179.21	216.509	751.444	1606.99
rh_inferiorparietal_volume	Equal variances assumed	0.882	0.349	2.468	131	0.015	1183.21	479.372	234.895	2131.52
	Equal variances not assumed			2.48	127.676	0.014	1183.21	477.134	239.094	2127.32
rh_inferiortemporal_volume	Equal variances assumed	0.287	0.593	4.988	122	< 0.001	1635.5	327.919	986.353	2284.65
	Equal variances not assumed			5.016	121.95	< 0.001	1635.5	326.048	990.055	2280.95
rh_isthmuscingulate_volume	Equal variances assumed	1.117	0.292	2.961	163	0.004	241.669	81.608	80.524	402.814
	Equal variances not assumed			2.978	160.646	0.003	241.669	81.142	81.426	401.912
rh_lateraloccipital_volume	Equal variances assumed	3.144	0.078	3.839	147	< 0.001	1309.93	341.253	635.529	1984.32
	Equal variances not assumed			3.905	146.938	< 0.001	1309.93	335.479	646.938	1972.91
rh_lateralorbitofrontal_volume	Equal variances assumed	1.428	0.234	4.295	151	< 0.001	754.161	175.59	407.231	1101.09
	Equal variances not assumed			4.365	150.948	< 0.001	754.161	172.79	412.762	1095.56
rh_lingual_volume	Equal variances assumed	1.53	0.218	1.864	129	0.065	417.692	224.054	-25.605	860.988
	Equal variances not assumed			1.905	127.865	0.059	417.692	219.204	-16.046	851.429
rh_medialorbitofrontal_volume	Equal variances assumed	0.157	0.692	4.127	116	< 0.001	574.022	139.073	298.57	849.474
	Equal variances not assumed			4.107	111.076	< 0.001	574.022	139.779	297.043	851.001
rh_middletemporal_volume	Equal variances assumed	0.395	0.531	2.835	98	0.006	1009.79	356.22	302.879	1716.69
	Equal variances not assumed			2.803	89.21	0.006	1009.79	360.295	293.91	1725.66
rh_parahippocampal_volume	Equal variances assumed	0.006	0.937	0.374	163	0.709	17.409	46.557	-74.523	109.341
	Equal variances not assumed			0.372	154.321	0.71	17.409	46.787	-75.016	109.834
rh_paracentral_volume	Equal variances assumed	0.303	0.583	2.124	155	0.035	220.83	103.968	15.453	426.207
	Equal variances not assumed			2.099	140.896	0.038	220.83	105.227	12.801	428.858
rh_parsopercularis_volume	Equal variances assumed	0.667	0.415	1.419	157	0.158	179.7	126.68	-70.517	429.916
	Equal variances not assumed			1.417	152.337	0.158	179.7	126.783	-70.78	430.179
rh_parsorbitalis_volume	Equal variances assumed	3.097	0.08	3.739	161	< 0.001	288.201	77.082	135.978	440.424
	Equal variances not assumed			3.798	160.963	< 0.001	288.201	75.886	138.341	438.061
rh_parstriangularis_volume	Equal variances assumed	6.769	0.01	3.95	160	< 0.001	579.21	146.625	289.639	868.781
	Equal variances not assumed			4.063	158.682	< 0.001	579.21	142.543	297.684	860.737
rh_pericalcarine_volume	Equal variances assumed	1.241	0.268	1.725	121	0.087	140.782	81.613	-20.792	302.355
	Equal variances not assumed			1.815	120.776	0.072	140.782	77.566	-12.783	294.347
rh_postcentral_volume	Equal variances assumed	0.066	0.798	1.024	121	0.308	273.18	266.838	-255.096	801.456
	Equal variances not assumed			1.019	113.23	0.311	273.18	268.209	-258.179	804.539
rh_posteriorcingulate_volume	Equal variances assumed	0.435	0.511	3.292	160	0.001	305.692	92.857	122.308	489.077
	Equal variances not assumed			3.318	159.7	0.001	305.692	92.13	123.743	487.642
rh_precentral_volume	Equal variances assumed	1.567	0.213	3.109	129	0.002	823.806	264.947	299.601	1348.01
	Equal variances not assumed			3.08	117.436	0.003	823.806	267.489	294.078	1353.53
rh_precuneus_volume	Equal variances assumed	0.156	0.693	5.083	158	< 0.001	1320.25	259.752	807.218	1833.29
	Equal variances not assumed			5.107	154.317	< 0.001	1320.25	258.505	809.587	1830.92
rh_rostralanteriorcingulate_volume	Equal variances assumed	0.255	0.614	2.304	160	0.022	172.6	74.899	24.683	320.518
	Equal variances not assumed			2.326	158.214	0.021	172.6	74.209	26.033	319.168
rh_rostralmiddlefrontal_volume	Equal variances assumed	1.453	0.23	5.234	158	< 0.001	2282.26	436.011	1421.1	3143.43
	Equal variances not assumed			5.278	155.782	< 0.001	2282.26	432.398	1428.15	3136.38
rh_superiorfrontal_volume	Equal variances assumed	0.363	0.548	4.742	135	< 0.001	2348.61	495.26	1369.13	3328.08
	Equal variances not assumed			4.729	131.353	< 0.001	2348.61	496.604	1366.23	3330.98
rh_superiorparietal_volume	Equal variances assumed	0.355	0.553	3.235	122	0.002	1299.57	401.774	504.218	2094.92
	Equal variances not assumed			3.215	107.504	0.002	1299.57	404.28	498.174	2100.97
rh_superiortemporal_volume	Equal variances assumed	1.282	0.26	1.801	116	0.074	501.61	278.579	-50.151	1053.37
	Equal variances not assumed			1.801	113.162	0.074	501.61	278.579	-50.297	1053.52
rh_supramarginal_volume	Equal variances assumed	0.014	0.905	3.513	118	0.001	1217.16	346.465	531.069	1903.26
	Equal variances not assumed			3.51	116.314	0.001	1217.16	346.805	530.293	1904.04
rh_frontalpole_volume	Equal variances assumed	0.757	0.386	0.828	162	0.409	33.941	40.991	-47.003	114.886
	Equal variances not assumed			0.824	153.094	0.411	33.941	41.169	-47.392	115.275
rh_temporalpole_volume	Equal variances assumed	0.086	0.77	2.457	159	0.015	159.77	65.021	31.355	288.186
	Equal variances not assumed			2.454	151.34	0.015	159.77	65.099	31.15	288.39
rh_transversetemporal_volume	Equal variances assumed	2.01	0.158	2.498	163	0.013	76.524	30.636	16.029	137.02
	Equal variances not assumed			2.542	162.981	0.012	76.524	30.103	17.082	135.967
rh_insula_volume	Equal variances assumed	0.128	0.721	3.342	127	0.001	430.428	128.809	175.538	685.319
	Equal variances not assumed			3.353	125.912	0.001	430.428	128.376	176.375	684.481
BrainSegVolNotVent	Equal variances assumed	0.467	0.495	8.16	163	< 0.001	104170	12765.3	78963.4	129377
	Equal variances not assumed			8.223	161.397	< 0.001	104170	12667.9	79153.9	129186
eTIV	Equal variances assumed	0.082	0.774	9.025	163	< 0.001	153233	16978.3	119707	186758
	Equal variances not assumed			9.122	162.298	< 0.001	153233	16797.3	120063	186402
lh_bankssts_area	Equal variances assumed	2.464	0.119	2.789	127	0.006	81.342	29.164	23.632	139.052
	Equal variances not assumed			2.853	125.85	0.005	81.342	28.512	24.917	137.767
lh_caudalanteriorcingulate_area	Equal variances assumed	0.015	0.904	1.092	135	0.277	19.198	17.586	-15.582	53.978
	Equal variances not assumed			1.09	129.36	0.278	19.198	17.614	-15.651	54.048
lh_caudalmiddlefrontal_area	Equal variances assumed	2.859	0.093	1.937	156	0.055	114.697	59.213	-2.266	231.661
	Equal variances not assumed			1.976	155.569	0.05	114.697	58.032	0.065	229.33
lh_cuneus_area	Equal variances assumed	1.149	0.286	4.388	120	< 0.001	167.737	38.223	92.058	243.417
	Equal variances not assumed			4.523	118.957	< 0.001	167.737	37.085	94.305	241.169
lh_entorhinal_area	Equal variances assumed	3.682	0.057	1.577	162	0.117	23.3	14.777	-5.88	52.479
	Equal variances not assumed			1.602	161.957	0.111	23.3	14.542	-5.416	52.016
lh_fusiform_area	Equal variances assumed	0.338	0.562	4.763	160	< 0.001	262.295	55.067	153.544	371.046
	Equal variances not assumed			4.785	156.26	< 0.001	262.295	54.821	154.01	370.58
lh_inferiorparietal_area	Equal variances assumed	0.053	0.819	3.734	129	< 0.001	440.264	117.907	206.982	673.546
	Equal variances not assumed			3.74	128.184	< 0.001	440.264	117.729	207.321	673.208
lh_inferiortemporal_area	Equal variances assumed	4.655	0.033	4.799	136	< 0.001	354.423	73.853	208.374	500.472
	Equal variances not assumed			4.787	130.615	< 0.001	354.423	74.041	207.947	500.898
lh_isthmuscingulate_area	Equal variances assumed	0.282	0.596	6.109	162	< 0.001	155.256	25.416	105.067	205.445
	Equal variances not assumed			6.188	161.336	< 0.001	155.256	25.089	105.711	204.8
lh_lateraloccipital_area	Equal variances assumed	0.691	0.407	4.626	135	< 0.001	516.396	111.618	295.65	737.143
	Equal variances not assumed			4.656	134.831	< 0.001	516.396	110.905	297.057	735.735
lh_lateralorbitofrontal_area	Equal variances assumed	1.233	0.269	4.042	138	< 0.001	190.046	47.019	97.075	283.018
	Equal variances not assumed			4.02	131.601	< 0.001	190.046	47.28	96.519	283.573
lh_lingual_area	Equal variances assumed	0.74	0.391	3.172	133	0.002	237.85	74.993	89.518	386.183
	Equal variances not assumed			3.161	121.313	0.002	237.85	75.25	88.877	386.824
lh_medialorbitofrontal_area	Equal variances assumed	0.448	0.505	4.354	125	< 0.001	174.28	40.027	95.06	253.499
	Equal variances not assumed			4.365	115.365	< 0.001	174.28	39.929	95.19	253.369
lh_middletemporal_area	Equal variances assumed	1.216	0.273	4.486	102	< 0.001	300.843	67.069	167.812	433.875
	Equal variances not assumed			4.555	101.866	< 0.001	300.843	66.053	169.824	431.862
lh_parahippocampal_area	Equal variances assumed	0.29	0.591	1.761	162	0.08	22.207	12.608	-2.69	47.103
	Equal variances not assumed			1.752	153.439	0.082	22.207	12.678	-2.838	47.252
lh_paracentral_area	Equal variances assumed	1.42	0.235	2.2	158	0.029	58.156	26.438	5.939	110.373
	Equal variances not assumed			2.162	139.109	0.032	58.156	26.898	4.975	111.337
lh_parsopercularis_area	Equal variances assumed	0.232	0.631	3.99	161	< 0.001	148.825	37.304	75.157	222.492
	Equal variances not assumed			4.03	160.039	< 0.001	148.825	36.933	75.886	221.763
lh_parsorbitalis_area	Equal variances assumed	0.118	0.732	5.652	162	< 0.001	77.634	13.735	50.511	104.757
	Equal variances not assumed			5.67	159.029	< 0.001	77.634	13.693	50.59	104.677
lh_parstriangularis_area	Equal variances assumed	2.243	0.136	4.984	161	< 0.001	162.592	32.623	98.168	227.016
	Equal variances not assumed			5.051	160.741	< 0.001	162.592	32.189	99.024	226.16
lh_pericalcarine_area	Equal variances assumed	0.002	0.965	2.167	115	0.032	97.116	44.808	8.36	185.872
	Equal variances not assumed			2.199	108.607	0.03	97.116	44.157	9.596	184.637
lh_postcentral_area	Equal variances assumed	0.908	0.342	3.215	130	0.002	235.098	73.115	90.449	379.748
	Equal variances not assumed			3.227	129.53	0.002	235.098	72.845	90.977	379.219
lh_posteriorcingulate_area	Equal variances assumed	0.225	0.636	3.77	159	< 0.001	104.944	27.838	49.964	159.925
	Equal variances not assumed			3.759	151.801	< 0.001	104.944	27.916	49.791	160.098
lh_precentral_area	Equal variances assumed	0.274	0.602	4.872	140	< 0.001	360.924	74.086	214.453	507.395
	Equal variances not assumed			4.957	136.359	< 0.001	360.924	72.811	216.938	504.909
lh_precuneus_area	Equal variances assumed	0.215	0.643	5.088	150	< 0.001	415.422	81.643	254.103	576.742
	Equal variances not assumed			5.12	149.034	< 0.001	415.422	81.134	255.1	575.744
lh_rostralanteriorcingulate_area	Equal variances assumed	1.94	0.166	3.933	144	< 0.001	99.347	25.263	49.413	149.28
	Equal variances not assumed			4.028	143.586	< 0.001	99.347	24.664	50.596	148.098
lh_rostralmiddlefrontal_area	Equal variances assumed	0.242	0.624	5.572	159	< 0.001	671.037	120.437	433.174	908.901
	Equal variances not assumed			5.541	148.54	< 0.001	671.037	121.107	431.722	910.353
lh_superiorfrontal_area	Equal variances assumed	1.006	0.318	5.045	120	< 0.001	730.498	144.811	443.783	1017.21
	Equal variances not assumed			5.139	119.406	< 0.001	730.498	142.146	449.044	1011.95
lh_superiorparietal_area	Equal variances assumed	0	0.999	3.187	128	0.002	482.796	151.487	183.053	782.539
	Equal variances not assumed			3.18	122.487	0.002	482.796	151.846	182.214	783.378
lh_superiortemporal_area	Equal variances assumed	0.275	0.601	5.036	103	< 0.001	346.011	68.702	209.756	482.266
	Equal variances not assumed			5.064	101.777	< 0.001	346.011	68.323	210.489	481.532
lh_supramarginal_area	Equal variances assumed	4.067	0.046	4.56	108	< 0.001	627.374	137.593	354.641	900.106
	Equal variances not assumed			4.582	102.289	< 0.001	627.374	136.908	355.826	898.921
lh_frontalpole_area	Equal variances assumed	1.183	0.278	3.788	162	< 0.001	16.668	4.4	7.979	25.358
	Equal variances not assumed			3.816	160.833	< 0.001	16.668	4.368	8.043	25.294
lh_temporalpole_area	Equal variances assumed	1.009	0.317	5.432	158	< 0.001	45.931	8.455	29.231	62.631
	Equal variances not assumed			5.494	156.778	< 0.001	45.931	8.359	29.419	62.442
lh_transversetemporal_area	Equal variances assumed	8.714	0.004	4.262	163	< 0.001	48.873	11.466	26.232	71.515
	Equal variances not assumed			4.434	152.363	< 0.001	48.873	11.022	27.098	70.648
lh_insula_area	Equal variances assumed	0.548	0.461	4.752	133	< 0.001	175.083	36.845	102.205	247.962
	Equal variances not assumed			4.815	131.491	< 0.001	175.083	36.364	103.149	247.018
rh_bankssts_area	Equal variances assumed	1.292	0.258	1.058	148	0.292	22.423	21.184	-19.439	64.284
	Equal variances not assumed			1.06	146.593	0.291	22.423	21.148	-19.372	64.218
rh_caudalanteriorcingulate_area	Equal variances assumed	0.434	0.511	1.981	143	0.05	43.332	21.874	0.095	86.57
	Equal variances not assumed			1.987	142.974	0.049	43.332	21.811	0.219	86.446
rh_caudalmiddlefrontal_area	Equal variances assumed	0.318	0.574	0.27	155	0.787	17.009	62.918	-107.279	141.297
	Equal variances not assumed			0.269	148.401	0.788	17.009	63.229	-107.938	141.955
rh_cuneus_area	Equal variances assumed	3.515	0.063	5.989	127	< 0.001	204.57	34.16	136.974	272.166
	Equal variances not assumed			6.176	126.875	< 0.001	204.57	33.126	139.02	270.121
rh_entorhinal_area	Equal variances assumed	0.031	0.86	2.956	162	0.004	38.31	12.961	12.717	63.904
	Equal variances not assumed			2.952	156.537	0.004	38.31	12.977	12.678	63.942
rh_fusiform_area	Equal variances assumed	0.675	0.413	6.854	162	< 0.001	373.135	54.437	265.638	480.632
	Equal variances not assumed			6.802	150.6	< 0.001	373.135	54.859	264.741	481.529
rh_inferiorparietal_area	Equal variances assumed	3.428	0.066	3.231	131	0.002	460.536	142.534	178.571	742.502
	Equal variances not assumed			3.25	125.567	0.001	460.536	141.719	180.068	741.004
rh_inferiortemporal_area	Equal variances assumed	0.265	0.608	6.264	122	< 0.001	486.505	77.671	332.748	640.262
	Equal variances not assumed			6.291	121.988	< 0.001	486.505	77.34	333.403	639.607
rh_isthmuscingulate_area	Equal variances assumed	2.279	0.133	4.385	163	< 0.001	102.831	23.449	56.529	149.134
	Equal variances not assumed			4.416	161.17	< 0.001	102.831	23.284	56.849	148.813
rh_lateraloccipital_area	Equal variances assumed	0.472	0.493	5.11	147	< 0.001	535.455	104.783	328.38	742.53
	Equal variances not assumed			5.153	146.066	< 0.001	535.455	103.903	330.107	740.803
rh_lateralorbitofrontal_area	Equal variances assumed	0.505	0.478	4.37	151	< 0.001	257.902	59.021	141.288	374.516
	Equal variances not assumed			4.46	150.249	< 0.001	257.902	57.83	143.636	372.168
rh_lingual_area	Equal variances assumed	1.083	0.3	3.771	129	< 0.001	264.242	70.065	125.617	402.867
	Equal variances not assumed			3.819	125.451	< 0.001	264.242	69.198	127.296	401.188
rh_medialorbitofrontal_area	Equal variances assumed	0.102	0.75	5.327	116	< 0.001	226.241	42.474	142.117	310.365
	Equal variances not assumed			5.307	111.903	< 0.001	226.241	42.632	141.769	310.712
rh_middletemporal_area	Equal variances assumed	2.508	0.116	4.015	98	< 0.001	311.406	77.552	157.507	465.305
	Equal variances not assumed			3.946	86.104	< 0.001	311.406	78.914	154.533	468.279
rh_parahippocampal_area	Equal variances assumed	0.006	0.939	2.855	163	0.005	33.104	11.596	10.206	56.002
	Equal variances not assumed			2.86	158.681	0.005	33.104	11.576	10.241	55.968
rh_paracentral_area	Equal variances assumed	0.138	0.711	3.336	155	0.001	98.688	29.583	40.25	157.125
	Equal variances not assumed			3.335	149.184	0.001	98.688	29.595	40.208	157.167
rh_parsopercularis_area	Equal variances assumed	0.89	0.347	1.626	157	0.106	58.717	36.103	-12.594	130.027
	Equal variances not assumed			1.618	149.293	0.108	58.717	36.289	-12.991	130.424
rh_parsorbitalis_area	Equal variances assumed	2.153	0.144	5.652	161	< 0.001	96.383	17.053	62.707	130.058
	Equal variances not assumed			5.769	160.763	< 0.001	96.383	16.708	63.388	129.377
rh_parstriangularis_area	Equal variances assumed	5.559	0.02	4.858	160	< 0.001	195.304	40.205	115.903	274.705
	Equal variances not assumed			5.01	157.753	< 0.001	195.304	38.982	118.31	272.298
rh_pericalcarine_area	Equal variances assumed	2.163	0.144	3.723	121	< 0.001	146.616	39.38	68.653	224.579
	Equal variances not assumed			3.885	119.909	< 0.001	146.616	37.74	71.893	221.339
rh_postcentral_area	Equal variances assumed	0.348	0.556	2.25	121	0.026	209.328	93.017	25.176	393.48
	Equal variances not assumed			2.275	119.541	0.025	209.328	91.999	27.169	391.486
rh_posteriorcingulate_area	Equal variances assumed	0.055	0.816	3.938	160	< 0.001	111.932	28.426	55.792	168.071
	Equal variances not assumed			3.967	159.597	< 0.001	111.932	28.218	56.203	167.661
rh_precentral_area	Equal variances assumed	0.018	0.893	3.861	129	< 0.001	318.728	82.551	155.399	482.056
	Equal variances not assumed			3.827	117.879	< 0.001	318.728	83.277	153.815	483.641
rh_precuneus_area	Equal variances assumed	0.049	0.826	5.721	158	< 0.001	483.41	84.501	316.513	650.307
	Equal variances not assumed			5.773	156.047	< 0.001	483.41	83.739	318.003	648.818
rh_rostralanteriorcingulate_area	Equal variances assumed	0.253	0.616	4.349	160	< 0.001	77.592	17.84	42.36	112.825
	Equal variances not assumed			4.347	153.531	< 0.001	77.592	17.85	42.33	112.855
rh_rostralmiddlefrontal_area	Equal variances assumed	1.528	0.218	5.751	158	< 0.001	710.83	123.596	466.717	954.942
	Equal variances not assumed			5.777	154.149	< 0.001	710.83	123.046	467.755	953.904
rh_superiorfrontal_area	Equal variances assumed	0.015	0.904	5.602	135	< 0.001	798.645	142.557	516.712	1080.58
	Equal variances not assumed			5.605	134.914	< 0.001	798.645	142.497	516.827	1080.46
rh_superiorparietal_area	Equal variances assumed	0.045	0.833	3.945	122	< 0.001	523.856	132.787	260.991	786.721
	Equal variances not assumed			3.957	111.247	< 0.001	523.856	132.378	261.546	786.165
rh_superiortemporal_area	Equal variances assumed	1.048	0.308	3.494	116	0.001	249.153	71.305	107.923	390.382
	Equal variances not assumed			3.494	112.478	0.001	249.153	71.305	107.877	390.429
rh_supramarginal_area	Equal variances assumed	0.222	0.638	4.406	118	< 0.001	449.358	101.992	247.386	651.329
	Equal variances not assumed			4.424	117.947	< 0.001	449.358	101.584	248.193	650.522
rh_frontalpole_area	Equal variances assumed	0.096	0.757	5.341	162	< 0.001	31.433	5.886	19.81	43.056
	Equal variances not assumed			5.381	159.683	< 0.001	31.433	5.842	19.896	42.97
rh_temporalpole_area	Equal variances assumed	0.599	0.44	4.68	159	< 0.001	40.52	8.657	23.422	57.619
	Equal variances not assumed			4.713	155.596	< 0.001	40.52	8.597	23.538	57.503
rh_transversetemporal_area	Equal variances assumed	3.511	0.063	3.958	163	< 0.001	30.984	7.828	15.528	46.441
	Equal variances not assumed			4.048	162.275	< 0.001	30.984	7.653	15.871	46.098
rh_insula_area	Equal variances assumed	0.456	0.501	3.865	127	< 0.001	154.877	40.068	75.589	234.164
	Equal variances not assumed			3.843	120.94	< 0.001	154.877	40.304	75.084	234.67
lh_surface_area	Equal variances assumed	0.511	0.476	7.514	163	< 0.001	7959.73	1059.27	5868.08	10051.4
	Equal variances not assumed			7.56	160.788	< 0.001	7959.73	1052.86	5880.51	10039
rh_surface_area	Equal variances assumed	0.536	0.465	7.578	163	< 0.001	8290.38	1093.99	6130.16	10450.6
	Equal variances not assumed			7.643	161.676	< 0.001	8290.38	1084.74	6148.29	10432.5
lh_bankssts_thickness	Equal variances assumed	0.407	0.525	-1.78	127	0.077	-0.061595	0.034597	-0.130057	0.006867
	Equal variances not assumed			-1.771	120.381	0.079	-0.061595	0.034784	-0.130462	0.007272
lh_caudalanteriorcingulate_thickness	Equal variances assumed	8.108	0.005	-2.283	135	0.024	-0.107199	0.04696	-0.200072	-0.014326
	Equal variances not assumed			-2.224	111.577	0.028	-0.107199	0.048208	-0.202721	-0.011677
lh_caudalmiddlefrontal_thickness	Equal variances assumed	5.359	0.022	-1.267	156	0.207	-0.029696	0.023446	-0.076009	0.016617
	Equal variances not assumed			-1.236	130.979	0.219	-0.029696	0.024025	-0.077223	0.017831
lh_cuneus_thickness	Equal variances assumed	0.558	0.456	-2.095	120	0.038	-0.057103	0.027254	-0.111064	-0.003143
	Equal variances not assumed			-2.1	111.024	0.038	-0.057103	0.027186	-0.110974	-0.003233
lh_entorhinal_thickness	Equal variances assumed	0.059	0.808	-0.083	162	0.934	-0.004053	0.0491	-0.101013	0.092906
	Equal variances not assumed			-0.082	151.914	0.935	-0.004053	0.049465	-0.101782	0.093675
lh_fusiform_thickness	Equal variances assumed	1.904	0.17	-2.84	160	0.005	-0.053283	0.018764	-0.090339	-0.016226
	Equal variances not assumed			-2.794	141.644	0.006	-0.053283	0.019072	-0.090984	-0.015581
lh_inferiorparietal_thickness	Equal variances assumed	1.545	0.216	-2.351	129	0.02	-0.04979	0.021176	-0.091687	-0.007893
	Equal variances not assumed			-2.333	121.347	0.021	-0.04979	0.021341	-0.09204	-0.00754
lh_inferiortemporal_thickness	Equal variances assumed	0.357	0.551	-1.049	136	0.296	-0.023997	0.022873	-0.06923	0.021236
	Equal variances not assumed			-1.05	135.997	0.296	-0.023997	0.022865	-0.069214	0.021219
lh_isthmuscingulate_thickness	Equal variances assumed	1.278	0.26	-2.303	162	0.023	-0.069441	0.030153	-0.128986	-0.009897
	Equal variances not assumed			-2.28	148.943	0.024	-0.069441	0.030451	-0.129614	-0.009269
lh_lateraloccipital_thickness	Equal variances assumed	2.748	0.1	-0.627	135	0.532	-0.013102	0.020895	-0.054425	0.028222
	Equal variances not assumed			-0.617	117.804	0.539	-0.013102	0.021249	-0.055182	0.028979
lh_lateralorbitofrontal_thickness	Equal variances assumed	0.84	0.361	1.459	138	0.147	0.039495	0.027062	-0.014014	0.093005
	Equal variances not assumed			1.447	129.042	0.15	0.039495	0.027297	-0.014513	0.093504
lh_lingual_thickness	Equal variances assumed	0.587	0.445	-1.58	133	0.116	-0.03849	0.024357	-0.086667	0.009687
	Equal variances not assumed			-1.564	117.878	0.121	-0.03849	0.024611	-0.087226	0.010246
lh_medialorbitofrontal_thickness	Equal variances assumed	1.853	0.176	-0.962	125	0.338	-0.029843	0.031018	-0.091231	0.031545
	Equal variances not assumed			-0.943	104.912	0.348	-0.029843	0.031664	-0.092627	0.03294
lh_middletemporal_thickness	Equal variances assumed	1.305	0.256	-1.049	102	0.296	-0.028554	0.02721	-0.082524	0.025417
	Equal variances not assumed			-1.036	92.394	0.303	-0.028554	0.027554	-0.083275	0.026168
lh_parahippocampal_thickness	Equal variances assumed	0.122	0.727	-3.326	162	0.001	-0.137018	0.041199	-0.218375	-0.055661
	Equal variances not assumed			-3.309	153.781	0.001	-0.137018	0.04141	-0.218823	-0.055213
lh_paracentral_thickness	Equal variances assumed	0.364	0.547	-2.681	158	0.008	-0.056422	0.021044	-0.097985	-0.014859
	Equal variances not assumed			-2.683	153.532	0.008	-0.056422	0.021032	-0.097972	-0.014872
lh_parsopercularis_thickness	Equal variances assumed	0.01	0.922	-1.55	161	0.123	-0.030732	0.019829	-0.069891	0.008427
	Equal variances not assumed			-1.545	153.529	0.124	-0.030732	0.019893	-0.070032	0.008568
lh_parsorbitalis_thickness	Equal variances assumed	1.769	0.185	-0.74	162	0.46	-0.024566	0.033179	-0.090086	0.040954
	Equal variances not assumed			-0.733	149.221	0.465	-0.024566	0.033529	-0.090819	0.041686
lh_parstriangularis_thickness	Equal variances assumed	0.005	0.946	-1.609	161	0.11	-0.03874	0.024084	-0.086301	0.008821
	Equal variances not assumed			-1.606	154.685	0.11	-0.03874	0.02412	-0.086387	0.008907
lh_pericalcarine_thickness	Equal variances assumed	0.568	0.452	-2.691	115	0.008	-0.080242	0.029823	-0.139317	-0.021168
	Equal variances not assumed			-2.644	96.669	0.01	-0.080242	0.030348	-0.140478	-0.020007
lh_postcentral_thickness	Equal variances assumed	2.146	0.145	-0.975	130	0.331	-0.020857	0.021396	-0.063187	0.021474
	Equal variances not assumed			-0.968	120.782	0.335	-0.020857	0.021538	-0.063498	0.021785
lh_posteriorcingulate_thickness	Equal variances assumed	0.032	0.859	-1.342	159	0.181	-0.033343	0.024844	-0.08241	0.015723
	Equal variances not assumed			-1.349	156.096	0.179	-0.033343	0.024723	-0.082178	0.015492
lh_precentral_thickness	Equal variances assumed	2.211	0.139	-0.542	140	0.588	-0.010055	0.018539	-0.046708	0.026598
	Equal variances not assumed			-0.523	109.514	0.602	-0.010055	0.019214	-0.048135	0.028025
lh_precuneus_thickness	Equal variances assumed	1.972	0.162	-1.681	150	0.095	-0.032678	0.019437	-0.071084	0.005729
	Equal variances not assumed			-1.656	133.861	0.1	-0.032678	0.019735	-0.071711	0.006355
lh_rostralanteriorcingulate_thickness	Equal variances assumed	0.93	0.336	-1.14	144	0.256	-0.042819	0.037567	-0.117073	0.031436
	Equal variances not assumed			-1.144	137.251	0.255	-0.042819	0.037434	-0.116841	0.031204
lh_rostralmiddlefrontal_thickness	Equal variances assumed	1.528	0.218	-1.39	159	0.167	-0.029365	0.021128	-0.071094	0.012363
	Equal variances not assumed			-1.369	141.381	0.173	-0.029365	0.02145	-0.071769	0.013039
lh_superiorfrontal_thickness	Equal variances assumed	0.206	0.651	-2.395	120	0.018	-0.061606	0.025719	-0.112527	-0.010685
	Equal variances not assumed			-2.364	107.218	0.02	-0.061606	0.026062	-0.113268	-0.009943
lh_superiorparietal_thickness	Equal variances assumed	2.068	0.153	-3.926	128	< 0.001	-0.0792	0.020172	-0.119113	-0.039287
	Equal variances not assumed			-3.84	108.815	< 0.001	-0.0792	0.020625	-0.12008	-0.03832
lh_superiortemporal_thickness	Equal variances assumed	0.282	0.596	-2.198	103	0.03	-0.059511	0.027069	-0.113196	-0.005826
	Equal variances not assumed			-2.183	96.819	0.031	-0.059511	0.027257	-0.113609	-0.005413
lh_supramarginal_thickness	Equal variances assumed	2.066	0.154	-1.679	108	0.096	-0.041105	0.024477	-0.089624	0.007413
	Equal variances not assumed			-1.675	104.788	0.097	-0.041105	0.02454	-0.089764	0.007554
lh_frontalpole_thickness	Equal variances assumed	0.203	0.653	-1.804	162	0.073	-0.091579	0.050761	-0.191817	0.008659
	Equal variances not assumed			-1.79	151.382	0.075	-0.091579	0.05117	-0.192679	0.00952
lh_temporalpole_thickness	Equal variances assumed	0.222	0.638	1.237	158	0.218	0.056189	0.045423	-0.033525	0.145903
	Equal variances not assumed			1.239	152.477	0.217	0.056189	0.045368	-0.033441	0.14582
lh_transversetemporal_thickness	Equal variances assumed	0.911	0.341	-2.878	163	0.005	-0.112811	0.039199	-0.190215	-0.035407
	Equal variances not assumed			-2.916	162.735	0.004	-0.112811	0.038693	-0.189217	-0.036405
lh_insula_thickness	Equal variances assumed	0.006	0.939	-0.579	133	0.564	-0.015583	0.026919	-0.068828	0.037661
	Equal variances not assumed			-0.58	127.492	0.563	-0.015583	0.026866	-0.068744	0.037578
rh_bankssts_thickness	Equal variances assumed	2.361	0.127	-0.216	148	0.829	-0.007114	0.032922	-0.072172	0.057943
	Equal variances not assumed			-0.217	145.968	0.829	-0.007114	0.032858	-0.072053	0.057825
rh_caudalanteriorcingulate_thickness	Equal variances assumed	0.641	0.425	-0.13	143	0.897	-0.005169	0.0398	-0.08384	0.073503
	Equal variances not assumed			-0.13	142.607	0.896	-0.005169	0.039632	-0.083511	0.073174
rh_caudalmiddlefrontal_thickness	Equal variances assumed	4.703	0.032	-0.042	155	0.967	-0.001078	0.02574	-0.051925	0.049768
	Equal variances not assumed			-0.041	137.108	0.967	-0.001078	0.02615	-0.052787	0.050631
rh_cuneus_thickness	Equal variances assumed	1.289	0.258	-1.503	127	0.135	-0.042044	0.027978	-0.097406	0.013319
	Equal variances not assumed			-1.48	110.819	0.142	-0.042044	0.028415	-0.098351	0.014264
rh_entorhinal_thickness	Equal variances assumed	3.646	0.058	-0.892	162	0.374	-0.046384	0.051992	-0.149054	0.056287
	Equal variances not assumed			-0.907	161.875	0.366	-0.046384	0.051118	-0.147327	0.05456
rh_fusiform_thickness	Equal variances assumed	0.149	0.7	-2.075	162	0.04	-0.037445	0.018049	-0.073086	-0.001803
	Equal variances not assumed			-2.086	158.881	0.039	-0.037445	0.017948	-0.072892	-0.001997
rh_inferiorparietal_thickness	Equal variances assumed	0.057	0.811	-1.942	131	0.054	-0.044124	0.02272	-0.089069	0.00082
	Equal variances not assumed			-1.94	130.052	0.054	-0.044124	0.02274	-0.089113	0.000864
rh_inferiortemporal_thickness	Equal variances assumed	0.157	0.692	-0.97	122	0.334	-0.023411	0.024124	-0.071166	0.024345
	Equal variances not assumed			-0.969	120.116	0.334	-0.023411	0.024156	-0.071238	0.024416
rh_isthmuscingulate_thickness	Equal variances assumed	2.32	0.13	-2.719	163	0.007	-0.081384	0.029932	-0.140489	-0.02228
	Equal variances not assumed			-2.662	139.53	0.009	-0.081384	0.030575	-0.141834	-0.020935
rh_lateraloccipital_thickness	Equal variances assumed	5.991	0.016	-1.862	147	0.065	-0.037638	0.020216	-0.077589	0.002314
	Equal variances not assumed			-1.824	126.144	0.071	-0.037638	0.020639	-0.078481	0.003206
rh_lateralorbitofrontal_thickness	Equal variances assumed	3.322	0.07	-0.579	151	0.564	-0.015383	0.026581	-0.067902	0.037137
	Equal variances not assumed			-0.586	150.858	0.559	-0.015383	0.026265	-0.067278	0.036513
rh_lingual_thickness	Equal variances assumed	0.385	0.536	-2.546	129	0.012	-0.061582	0.024189	-0.10944	-0.013723
	Equal variances not assumed			-2.574	124.976	0.011	-0.061582	0.023924	-0.10893	-0.014233
rh_medialorbitofrontal_thickness	Equal variances assumed	0.232	0.631	-2.306	116	0.023	-0.069205	0.030009	-0.128643	-0.009768
	Equal variances not assumed			-2.314	115.098	0.022	-0.069205	0.02991	-0.128451	-0.00996
rh_middletemporal_thickness	Equal variances assumed	1.695	0.196	-1.105	98	0.272	-0.032513	0.029412	-0.090881	0.025855
	Equal variances not assumed			-1.135	97.626	0.259	-0.032513	0.028652	-0.089374	0.024348
rh_parahippocampal_thickness	Equal variances assumed	0.744	0.39	-2.417	163	0.017	-0.08782	0.036338	-0.159575	-0.016065
	Equal variances not assumed			-2.426	159.789	0.016	-0.08782	0.036199	-0.159311	-0.016329
rh_paracentral_thickness	Equal variances assumed	0.506	0.478	-1.549	155	0.124	-0.033272	0.021485	-0.075713	0.00917
	Equal variances not assumed			-1.556	151.819	0.122	-0.033272	0.021385	-0.075523	0.008979
rh_parsopercularis_thickness	Equal variances assumed	0.786	0.377	0.209	157	0.835	0.004234	0.02029	-0.035843	0.044312
	Equal variances not assumed			0.207	147.935	0.836	0.004234	0.02043	-0.036138	0.044606
rh_parsorbitalis_thickness	Equal variances assumed	2.142	0.145	-1.713	161	0.089	-0.058047	0.033896	-0.124984	0.008891
	Equal variances not assumed			-1.688	144.217	0.094	-0.058047	0.034395	-0.126031	0.009937
rh_parstriangularis_thickness	Equal variances assumed	2.652	0.105	-1.305	160	0.194	-0.030909	0.023676	-0.077666	0.015849
	Equal variances not assumed			-1.281	139.217	0.202	-0.030909	0.02413	-0.078617	0.016799
rh_pericalcarine_thickness	Equal variances assumed	1.065	0.304	-2.824	121	0.006	-0.075234	0.026638	-0.12797	-0.022497
	Equal variances not assumed			-2.903	116.875	0.004	-0.075234	0.025916	-0.126559	-0.023908
rh_postcentral_thickness	Equal variances assumed	6.562	0.012	-1.519	121	0.131	-0.03352	0.022069	-0.07721	0.010171
	Equal variances not assumed			-1.47	96.168	0.145	-0.03352	0.022798	-0.078772	0.011733
rh_posteriorcingulate_thickness	Equal variances assumed	1.167	0.282	-0.64	160	0.523	-0.014479	0.022607	-0.059126	0.030168
	Equal variances not assumed			-0.649	159.93	0.518	-0.014479	0.022325	-0.058568	0.02961
rh_precentral_thickness	Equal variances assumed	5.383	0.022	-0.663	129	0.508	-0.014727	0.022204	-0.058658	0.029204
	Equal variances not assumed			-0.633	93.686	0.528	-0.014727	0.023259	-0.06091	0.031455
rh_precuneus_thickness	Equal variances assumed	4.19	0.042	-1.275	158	0.204	-0.023263	0.018243	-0.059294	0.012769
	Equal variances not assumed			-1.24	129.523	0.217	-0.023263	0.018756	-0.06037	0.013844
rh_rostralanteriorcingulate_thickness	Equal variances assumed	0.867	0.353	-2.228	160	0.027	-0.086366	0.038763	-0.162919	-0.009812
	Equal variances not assumed			-2.249	158.315	0.026	-0.086366	0.038395	-0.162198	-0.010533
rh_rostralmiddlefrontal_thickness	Equal variances assumed	3.366	0.068	0.007	158	0.994	0.000145	0.020427	-0.040199	0.04049
	Equal variances not assumed			0.007	135.47	0.994	0.000145	0.020865	-0.041118	0.041408
rh_superiorfrontal_thickness	Equal variances assumed	0.001	0.978	-2.148	135	0.034	-0.048469	0.022567	-0.0931	-0.003838
	Equal variances not assumed			-2.148	134.712	0.034	-0.048469	0.022568	-0.093103	-0.003835
rh_superiorparietal_thickness	Equal variances assumed	0.381	0.538	-1.445	122	0.151	-0.030179	0.02089	-0.071534	0.011175
	Equal variances not assumed			-1.446	110.316	0.151	-0.030179	0.020876	-0.071549	0.01119
rh_superiortemporal_thickness	Equal variances assumed	0.177	0.675	-2.087	116	0.039	-0.057102	0.027362	-0.111296	-0.002908
	Equal variances not assumed			-2.087	115.843	0.039	-0.057102	0.027362	-0.111296	-0.002907
rh_supramarginal_thickness	Equal variances assumed	0.113	0.738	-1.576	118	0.118	-0.035079	0.022252	-0.079143	0.008986
	Equal variances not assumed			-1.572	115.028	0.119	-0.035079	0.022319	-0.079289	0.009132
rh_frontalpole_thickness	Equal variances assumed	1.272	0.261	-2.093	162	0.038	-0.101221	0.048363	-0.196723	-0.005718
	Equal variances not assumed			-2.075	149.895	0.04	-0.101221	0.048782	-0.197611	-0.004831
rh_temporalpole_thickness	Equal variances assumed	2.515	0.115	-0.242	159	0.809	-0.012566	0.051875	-0.115018	0.089886
	Equal variances not assumed			-0.238	137.68	0.813	-0.012566	0.052901	-0.117169	0.092036
rh_transversetemporal_thickness	Equal variances assumed	0.173	0.678	-2.153	163	0.033	-0.085489	0.039706	-0.163892	-0.007085
	Equal variances not assumed			-2.144	154.941	0.034	-0.085489	0.039868	-0.164244	-0.006733
rh_insula_thickness	Equal variances assumed	0.425	0.516	-0.349	127	0.728	-0.009983	0.028595	-0.066568	0.046601
	Equal variances not assumed			-0.345	116.525	0.731	-0.009983	0.028921	-0.067262	0.047295
lh_MeanThickness_thickness	Equal variances assumed	1.273	0.261	-2.732	163	0.007	-0.0380429	0.0139255	-0.0655405	-0.0105452
	Equal variances not assumed			-2.698	147.886	0.008	-0.0380429	0.0141027	-0.0659118	-0.0101739
rh_MeanThickness_thickness	Equal variances assumed	2.257	0.135	-2.244	163	0.026	-0.0306682	0.0136638	-0.0576491	-0.00368735
	Equal variances not assumed			-2.211	145.83	0.029	-0.0306682	0.0138683	-0.0580771	-0.0032593

## Sheet: Maternal_Education
Title: Structural brain correlates of non-verbal cognitive ability in 5-year-old children: findings from the FinnBrain Birth Cohort study
Authors: Elmo P. Pulli, Saara Nolvi, Eeva Eskola, Elisabeth Nordenswan, Eeva Holmberg, Anni Copeland, Venla Kumpulainen, Eero Silver, Harri Merisaari, Jani Saunavaara, Riitta Parkkola, Tuire Lähdesmäki, Ekaterina Saukko, Eeva-Leena Kataja, Riikka Korja, Linnea Karlsson, Hasse Karlsson, Jetro J. Tuulari
Supplementary Table 1
Independent Samples Test
Maternal education level (high vs. low & middle)
In mean difference, a positive value indicates a higher value in the low & middle education level group.
Abbreviations: ROI = region of interest, N = nuber of participants, lh = left hemisphere, rh = right hemisphere, eTIV = estimated total intracranial volume
ROI labels are according to the Desikan-Killiany atlas (https://surfer.nmr.mgh.harvard.edu/fswiki/CorticalParcellation)
ROI exclusions (for individuals) have been made according to the FinnBrain quality control protocol (https://doi.org/10.3389/fnins.2022.874062). All Desikan-Killiany ROIs were included in statistical analyses.
		Levene's Test for Equality of Variances		t-test for Equality of Means
		F	Sig.	t	df	Sig. (2-tailed)	Mean Difference	Std. Error Difference	95% Confidence Interval of the Difference
									Lower	Upper
Maternal age at term	Equal variances assumed	11.028	0.001	-2.945	163	0.004	-2.069	0.70264	-3.45645	-0.68155
	Equal variances not assumed			-2.915	141.581	0.004	-2.069	0.70978	-3.47213	-0.66587
Age at scan (days)	Equal variances assumed	1.699	0.194	-1.254	163	0.212	-9.115	7.27	-23.469	5.24
	Equal variances not assumed			-1.26	161.721	0.21	-9.115	7.237	-23.405	5.176
Ponderal index	Equal variances assumed	0.008	0.928	-0.087	163	0.931	-0.0161505	0.186624	-0.384664	0.352363
	Equal variances not assumed			-0.087	162.199	0.931	-0.0161505	0.186677	-0.384781	0.35248
lh_bankssts_volume	Equal variances assumed	5.144	0.025	-0.692	127	0.49	-64.938	93.877	-250.704	120.829
	Equal variances not assumed			-0.697	119.462	0.487	-64.938	93.228	-249.532	119.656
lh_caudalanteriorcingulate_volume	Equal variances assumed	0.866	0.354	-2.177	135	0.031	-171.376	78.73	-327.079	-15.672
	Equal variances not assumed			-2.176	133.862	0.031	-171.376	78.775	-327.18	-15.571
lh_caudalmiddlefrontal_volume	Equal variances assumed	3.322	0.07	-1.651	156	0.101	-329.864	199.787	-724.501	64.773
	Equal variances not assumed			-1.661	150.486	0.099	-329.864	198.564	-722.197	62.47
lh_cuneus_volume	Equal variances assumed	1.414	0.237	0.209	120	0.835	23.539	112.638	-199.476	246.554
	Equal variances not assumed			0.21	117.394	0.834	23.539	112.3	-198.858	245.936
lh_entorhinal_volume	Equal variances assumed	2.284	0.133	-2.461	162	0.015	-159.156	64.661	-286.842	-31.47
	Equal variances not assumed			-2.468	161.994	0.015	-159.156	64.5	-286.525	-31.787
lh_fusiform_volume	Equal variances assumed	0.874	0.351	-1.452	160	0.149	-340.545	234.575	-803.808	122.718
	Equal variances not assumed			-1.46	159.978	0.146	-340.545	233.289	-801.268	120.178
lh_inferiorparietal_volume	Equal variances assumed	0.008	0.928	-2.06	129	0.041	-844.901	410.049	-1656.19	-33.608
	Equal variances not assumed			-2.059	127.615	0.042	-844.901	410.33	-1656.83	-32.97
lh_inferiortemporal_volume	Equal variances assumed	0.668	0.415	-2.125	136	0.035	-658.273	309.813	-1270.95	-45.599
	Equal variances not assumed			-2.116	131.431	0.036	-658.273	311.163	-1273.81	-42.737
lh_isthmuscingulate_volume	Equal variances assumed	0.003	0.957	-1.514	162	0.132	-137.797	91.013	-317.522	41.927
	Equal variances not assumed			-1.514	160.94	0.132	-137.797	91.038	-317.58	41.985
lh_lateraloccipital_volume	Equal variances assumed	0	0.988	0.039	135	0.969	14.747	378.16	-733.137	762.632
	Equal variances not assumed			0.039	133.998	0.969	14.747	378.34	-733.543	763.038
lh_lateralorbitofrontal_volume	Equal variances assumed	0.609	0.437	-1.12	138	0.265	-196.581	175.463	-543.524	150.362
	Equal variances not assumed			-1.116	132.885	0.266	-196.581	176.167	-545.035	151.873
lh_lingual_volume	Equal variances assumed	2.194	0.141	-0.25	133	0.803	-55.033	220.305	-490.787	380.721
	Equal variances not assumed			-0.254	132.832	0.8	-55.033	216.757	-483.776	373.709
lh_medialorbitofrontal_volume	Equal variances assumed	0.047	0.829	-1.41	125	0.161	-205.46	145.761	-493.939	83.018
	Equal variances not assumed			-1.409	124.487	0.161	-205.46	145.818	-494.064	83.143
lh_middletemporal_volume	Equal variances assumed	0.666	0.416	-1.932	102	0.056	-562.585	291.257	-1140.29	15.122
	Equal variances not assumed			-1.928	99.933	0.057	-562.585	291.853	-1141.62	16.447
lh_parahippocampal_volume	Equal variances assumed	0.171	0.68	-1.132	162	0.259	-55.517	49.046	-152.369	41.334
	Equal variances not assumed			-1.135	161.311	0.258	-55.517	48.909	-152.101	41.067
lh_paracentral_volume	Equal variances assumed	2.017	0.157	-2.069	158	0.04	-178.783	86.401	-349.434	-8.132
	Equal variances not assumed			-2.055	148.003	0.042	-178.783	87.009	-350.724	-6.842
lh_parsopercularis_volume	Equal variances assumed	1.926	0.167	0.08	161	0.937	11.005	138.282	-262.076	284.085
	Equal variances not assumed			0.079	154.999	0.937	11.005	138.862	-263.302	285.311
lh_parsorbitalis_volume	Equal variances assumed	0.861	0.355	-0.185	162	0.854	-14.17	76.63	-165.492	137.153
	Equal variances not assumed			-0.185	161.93	0.853	-14.17	76.481	-165.199	136.859
lh_parstriangularis_volume	Equal variances assumed	2.891	0.091	-2.048	161	0.042	-261.421	127.669	-513.542	-9.299
	Equal variances not assumed			-2.059	158.795	0.041	-261.421	126.967	-512.182	-10.66
lh_pericalcarine_volume	Equal variances assumed	1.642	0.203	0.947	115	0.346	76.461	80.769	-83.527	236.449
	Equal variances not assumed			0.95	114.119	0.344	76.461	80.479	-82.966	235.887
lh_postcentral_volume	Equal variances assumed	0.228	0.634	-2.727	130	0.007	-603.22	221.243	-1040.92	-165.517
	Equal variances not assumed			-2.734	129.891	0.007	-603.22	220.637	-1039.73	-166.713
lh_posteriorcingulate_volume	Equal variances assumed	0.849	0.358	-1.733	159	0.085	-166.786	96.243	-356.865	23.294
	Equal variances not assumed			-1.729	155.902	0.086	-166.786	96.48	-357.362	23.79
lh_precentral_volume	Equal variances assumed	0.684	0.41	-1.352	140	0.178	-347.732	257.125	-856.082	160.619
	Equal variances not assumed			-1.357	139.432	0.177	-347.732	256.25	-854.369	158.906
lh_precuneus_volume	Equal variances assumed	0.349	0.555	-1.729	150	0.086	-472.244	273.124	-1011.91	67.423
	Equal variances not assumed			-1.721	144.169	0.087	-472.244	274.454	-1014.72	70.23
lh_rostralanteriorcingulate_volume	Equal variances assumed	0.837	0.362	-1.86	144	0.065	-188.53	101.385	-388.926	11.865
	Equal variances not assumed			-1.863	142.01	0.064	-188.53	101.182	-388.547	11.486
lh_rostralmiddlefrontal_volume	Equal variances assumed	0.129	0.72	-0.39	159	0.697	-160.976	412.873	-976.398	654.446
	Equal variances not assumed			-0.39	157.972	0.697	-160.976	413.207	-977.099	655.147
lh_superiorfrontal_volume	Equal variances assumed	0.095	0.758	-1.848	120	0.067	-934.408	505.691	-1935.64	66.826
	Equal variances not assumed			-1.849	119.75	0.067	-934.408	505.349	-1934.98	66.17
lh_superiorparietal_volume	Equal variances assumed	2.442	0.121	-1.836	128	0.069	-858	467.36	-1782.75	66.751
	Equal variances not assumed			-1.836	120.356	0.069	-858	467.36	-1783.31	67.311
lh_superiortemporal_volume	Equal variances assumed	0.009	0.927	-1.976	103	0.051	-577.246	292.056	-1156.47	1.979
	Equal variances not assumed			-1.968	98.222	0.052	-577.246	293.251	-1159.18	4.684
lh_supramarginal_volume	Equal variances assumed	0.81	0.37	-1.297	108	0.197	-659.755	508.531	-1667.75	348.242
	Equal variances not assumed			-1.302	107.952	0.196	-659.755	506.773	-1664.27	344.763
lh_frontalpole_volume	Equal variances assumed	1.451	0.23	-0.169	162	0.866	-6.427	38.003	-81.472	68.617
	Equal variances not assumed			-0.169	159.247	0.866	-6.427	38.08	-81.634	68.779
lh_temporalpole_volume	Equal variances assumed	2.775	0.098	-2.524	158	0.013	-181.654	71.965	-323.792	-39.516
	Equal variances not assumed			-2.546	154.349	0.012	-181.654	71.35	-322.603	-40.706
lh_transversetemporal_volume	Equal variances assumed	0.094	0.759	-0.751	163	0.454	-31.584	42.069	-114.654	51.486
	Equal variances not assumed			-0.752	162.986	0.453	-31.584	42.002	-114.523	51.355
lh_insula_volume	Equal variances assumed	0.065	0.798	-2.885	133	0.005	-402.034	139.37	-677.704	-126.365
	Equal variances not assumed			-2.885	132.934	0.005	-402.034	139.332	-677.628	-126.441
rh_bankssts_volume	Equal variances assumed	1.968	0.163	-0.833	148	0.406	-57.193	68.635	-192.825	78.439
	Equal variances not assumed			-0.838	147.41	0.403	-57.193	68.241	-192.05	77.663
rh_caudalanteriorcingulate_volume	Equal variances assumed	0.86	0.355	-0.558	143	0.578	-50.271	90.165	-228.501	127.958
	Equal variances not assumed			-0.558	142.538	0.578	-50.271	90.126	-228.428	127.885
rh_caudalmiddlefrontal_volume	Equal variances assumed	0.172	0.679	-0.214	155	0.831	-44.733	209.374	-458.328	368.862
	Equal variances not assumed			-0.214	153.765	0.831	-44.733	209.372	-458.35	368.884
rh_cuneus_volume	Equal variances assumed	2.098	0.15	-0.164	127	0.87	-20.421	124.542	-266.866	226.025
	Equal variances not assumed			-0.163	112.153	0.871	-20.421	125.478	-269.035	228.193
rh_entorhinal_volume	Equal variances assumed	1.154	0.284	-0.889	162	0.375	-56.406	63.42	-181.642	68.83
	Equal variances not assumed			-0.89	161.993	0.375	-56.406	63.354	-181.511	68.699
rh_fusiform_volume	Equal variances assumed	0.149	0.7	-1.765	162	0.08	-407.606	230.99	-863.745	48.533
	Equal variances not assumed			-1.765	161.187	0.079	-407.606	230.967	-863.718	48.506
rh_inferiorparietal_volume	Equal variances assumed	1.51	0.221	-0.243	131	0.809	-119.058	490.282	-1088.95	850.837
	Equal variances not assumed			-0.242	127.691	0.809	-119.058	491.575	-1091.74	853.629
rh_inferiortemporal_volume	Equal variances assumed	0.519	0.473	-3.196	122	0.002	-1103.36	345.265	-1786.85	-419.874
	Equal variances not assumed			-3.204	120.17	0.002	-1103.36	344.393	-1785.22	-421.497
rh_isthmuscingulate_volume	Equal variances assumed	0.009	0.926	-0.795	163	0.428	-66.238	83.304	-230.733	98.257
	Equal variances not assumed			-0.796	162.781	0.427	-66.238	83.243	-230.613	98.136
rh_lateraloccipital_volume	Equal variances assumed	5.48	0.021	-1.23	147	0.221	-437.072	355.412	-1139.45	265.305
	Equal variances not assumed			-1.25	143.996	0.213	-437.072	349.782	-1128.44	254.3
rh_lateralorbitofrontal_volume	Equal variances assumed	0.017	0.895	-2.423	151	0.017	-440.777	181.93	-800.234	-81.319
	Equal variances not assumed			-2.413	146	0.017	-440.777	182.649	-801.753	-79.8
rh_lingual_volume	Equal variances assumed	2.726	0.101	1.11	129	0.269	248.614	224.072	-194.717	691.946
	Equal variances not assumed			1.108	126.573	0.27	248.614	224.284	-195.218	692.447
rh_medialorbitofrontal_volume	Equal variances assumed	1.167	0.282	-1.136	116	0.258	-168.469	148.307	-462.21	125.272
	Equal variances not assumed			-1.143	114.832	0.255	-168.469	147.415	-460.475	123.537
rh_middletemporal_volume	Equal variances assumed	0.024	0.876	-1.601	98	0.113	-583.65	364.609	-1307.2	139.905
	Equal variances not assumed			-1.603	97.127	0.112	-583.65	364.02	-1306.12	138.818
rh_parahippocampal_volume	Equal variances assumed	0.643	0.424	-0.347	163	0.729	-16.089	46.388	-107.688	75.51
	Equal variances not assumed			-0.348	161.839	0.728	-16.089	46.183	-107.288	75.11
rh_paracentral_volume	Equal variances assumed	0.149	0.7	-1.142	155	0.255	-119.437	104.602	-326.066	87.192
	Equal variances not assumed			-1.141	153.786	0.256	-119.437	104.685	-326.243	87.369
rh_parsopercularis_volume	Equal variances assumed	0.054	0.816	0.523	157	0.602	66.418	127.015	-184.46	317.296
	Equal variances not assumed			0.524	157	0.601	66.418	126.763	-183.964	316.8
rh_parsorbitalis_volume	Equal variances assumed	0.385	0.536	-2.127	161	0.035	-167.919	78.954	-323.839	-11.999
	Equal variances not assumed			-2.123	158.901	0.035	-167.919	79.084	-324.111	-11.726
rh_parstriangularis_volume	Equal variances assumed	2.777	0.098	-1.92	160	0.057	-290.218	151.174	-588.771	8.335
	Equal variances not assumed			-1.929	156.972	0.056	-290.218	150.47	-587.425	6.989
rh_pericalcarine_volume	Equal variances assumed	6.883	0.01	0.059	121	0.953	4.804	81.399	-156.346	165.954
	Equal variances not assumed			0.059	105.562	0.953	4.804	81.644	-157.071	166.679
rh_postcentral_volume	Equal variances assumed	1.682	0.197	-2.066	121	0.041	-541.966	262.336	-1061.33	-22.602
	Equal variances not assumed			-2.092	119.704	0.039	-541.966	259.095	-1054.97	-28.963
rh_posteriorcingulate_volume	Equal variances assumed	0.531	0.467	-2.013	160	0.046	-190.31	94.527	-376.991	-3.63
	Equal variances not assumed			-2.02	158.692	0.045	-190.31	94.198	-376.354	-4.267
rh_precentral_volume	Equal variances assumed	0.153	0.696	0.595	129	0.553	162.245	272.523	-376.949	701.439
	Equal variances not assumed			0.595	128.923	0.553	162.245	272.542	-376.99	701.479
rh_precuneus_volume	Equal variances assumed	0.262	0.609	-1.605	158	0.11	-444.003	276.621	-990.354	102.349
	Equal variances not assumed			-1.605	157.459	0.111	-444.003	276.679	-990.483	102.478
rh_rostralanteriorcingulate_volume	Equal variances assumed	0.023	0.879	-1.042	160	0.299	-78.743	75.596	-228.038	70.552
	Equal variances not assumed			-1.042	158.688	0.299	-78.743	75.564	-227.983	70.497
rh_rostralmiddlefrontal_volume	Equal variances assumed	0.201	0.655	-2.296	158	0.023	-1063.54	463.194	-1978.39	-148.686
	Equal variances not assumed			-2.305	157.327	0.022	-1063.54	461.435	-1974.94	-152.131
rh_superiorfrontal_volume	Equal variances assumed	0.11	0.741	-1.94	135	0.054	-1023.89	527.845	-2067.81	20.023
	Equal variances not assumed			-1.941	134.591	0.054	-1023.89	527.486	-2067.13	19.343
rh_superiorparietal_volume	Equal variances assumed	0.31	0.579	-1.571	122	0.119	-642.841	409.264	-1453.02	167.338
	Equal variances not assumed			-1.574	121.998	0.118	-642.841	408.449	-1451.41	165.725
rh_superiortemporal_volume	Equal variances assumed	0.942	0.334	-1.242	116	0.217	-348.424	280.587	-904.161	207.313
	Equal variances not assumed			-1.242	114.068	0.217	-348.424	280.587	-904.26	207.413
rh_supramarginal_volume	Equal variances assumed	0.056	0.813	-2.396	118	0.018	-851.067	355.139	-1554.34	-147.796
	Equal variances not assumed			-2.396	117.995	0.018	-851.067	355.139	-1554.34	-147.795
rh_frontalpole_volume	Equal variances assumed	0.042	0.839	-1.586	162	0.115	-64.378	40.595	-144.541	15.786
	Equal variances not assumed			-1.585	160.727	0.115	-64.378	40.618	-144.591	15.836
rh_temporalpole_volume	Equal variances assumed	0.019	0.89	-0.93	159	0.354	-61.176	65.798	-191.126	68.775
	Equal variances not assumed			-0.927	154.572	0.355	-61.176	66.009	-191.571	69.22
rh_transversetemporal_volume	Equal variances assumed	4.187	0.042	-1.886	163	0.061	-58.029	30.768	-118.785	2.726
	Equal variances not assumed			-1.897	159.988	0.06	-58.029	30.584	-118.43	2.371
rh_insula_volume	Equal variances assumed	0.885	0.349	-1.105	127	0.271	-147.781	133.711	-412.371	116.809
	Equal variances not assumed			-1.09	114.398	0.278	-147.781	135.548	-416.29	120.727
BrainSegVolNotVent	Equal variances assumed	1.164	0.282	-2.003	163	0.047	-29866.5	14911.9	-59311.9	-421.085
	Equal variances not assumed			-2.007	162.977	0.046	-29866.5	14878.9	-59246.8	-486.19
eTIV	Equal variances assumed	0.505	0.478	-1.577	163	0.117	-32420.2	20559.3	-73017.1	8176.78
	Equal variances not assumed			-1.58	162.999	0.116	-32420.2	20519.9	-72939.3	8099.03
lh_bankssts_area	Equal variances assumed	1.047	0.308	-0.457	127	0.649	-13.67	29.918	-72.872	45.533
	Equal variances not assumed			-0.459	124.347	0.647	-13.67	29.783	-72.618	45.279
lh_caudalanteriorcingulate_area	Equal variances assumed	1.176	0.28	-2.016	135	0.046	-34.922	17.326	-69.187	-0.658
	Equal variances not assumed			-2.015	134.814	0.046	-34.922	17.328	-69.193	-0.652
lh_caudalmiddlefrontal_area	Equal variances assumed	2.084	0.151	-0.455	156	0.65	-27.061	59.511	-144.612	90.49
	Equal variances not assumed			-0.456	155.19	0.649	-27.061	59.325	-144.249	90.127
lh_cuneus_area	Equal variances assumed	0.007	0.933	0.433	120	0.666	17.605	40.7	-62.977	98.188
	Equal variances not assumed			0.432	119.502	0.666	17.605	40.721	-63.022	98.233
lh_entorhinal_area	Equal variances assumed	0.543	0.462	-0.184	162	0.855	-2.725	14.844	-32.037	26.587
	Equal variances not assumed			-0.184	161.992	0.854	-2.725	14.8	-31.95	26.5
lh_fusiform_area	Equal variances assumed	0.052	0.82	-1.543	160	0.125	-89.785	58.194	-204.712	25.143
	Equal variances not assumed			-1.544	158.769	0.125	-89.785	58.161	-204.654	25.084
lh_inferiorparietal_area	Equal variances assumed	0.017	0.898	-1.355	129	0.178	-166.786	123.069	-410.281	76.708
	Equal variances not assumed			-1.354	127.153	0.178	-166.786	123.168	-410.511	76.939
lh_inferiortemporal_area	Equal variances assumed	1.804	0.181	-1.729	136	0.086	-136.723	79.065	-293.078	19.631
	Equal variances not assumed			-1.722	131.566	0.087	-136.723	79.399	-293.787	20.341
lh_isthmuscingulate_area	Equal variances assumed	0.961	0.328	-1.036	162	0.302	-28.987	27.983	-84.246	26.271
	Equal variances not assumed			-1.037	161.55	0.301	-28.987	27.962	-84.205	26.23
lh_lateraloccipital_area	Equal variances assumed	0.178	0.673	0.417	135	0.677	49.98	119.885	-187.115	287.075
	Equal variances not assumed			0.417	133.736	0.678	49.98	119.989	-187.342	287.302
lh_lateralorbitofrontal_area	Equal variances assumed	0	0.991	0.421	138	0.674	20.881	49.586	-77.166	118.927
	Equal variances not assumed			0.421	137.419	0.674	20.881	49.597	-77.191	118.952
lh_lingual_area	Equal variances assumed	0.386	0.535	0.065	133	0.948	5.014	77.258	-147.8	157.829
	Equal variances not assumed			0.065	131.131	0.948	5.014	76.972	-147.252	157.281
lh_medialorbitofrontal_area	Equal variances assumed	0.345	0.558	-1.442	125	0.152	-60.754	42.135	-144.145	22.636
	Equal variances not assumed			-1.442	124.825	0.152	-60.754	42.125	-144.126	22.617
lh_middletemporal_area	Equal variances assumed	0.224	0.637	-1.283	102	0.203	-92.968	72.478	-236.728	50.792
	Equal variances not assumed			-1.285	101.556	0.202	-92.968	72.331	-236.443	50.507
lh_parahippocampal_area	Equal variances assumed	3.044	0.083	-0.872	162	0.385	-11.032	12.655	-36.022	13.959
	Equal variances not assumed			-0.876	157.784	0.382	-11.032	12.59	-35.898	13.835
lh_paracentral_area	Equal variances assumed	0.001	0.981	-1.85	158	0.066	-48.963	26.47	-101.244	3.319
	Equal variances not assumed			-1.846	155.598	0.067	-48.963	26.519	-101.347	3.421
lh_parsopercularis_area	Equal variances assumed	0.662	0.417	0.227	161	0.821	8.832	38.95	-68.087	85.752
	Equal variances not assumed			0.226	156.301	0.822	8.832	39.085	-68.371	86.036
lh_parsorbitalis_area	Equal variances assumed	0.246	0.621	-0.183	162	0.855	-2.737	14.982	-32.322	26.849
	Equal variances not assumed			-0.183	161.615	0.855	-2.737	14.968	-32.296	26.822
lh_parstriangularis_area	Equal variances assumed	0.12	0.73	-1.505	161	0.134	-52.168	34.674	-120.643	16.307
	Equal variances not assumed			-1.507	160.966	0.134	-52.168	34.624	-120.543	16.207
lh_pericalcarine_area	Equal variances assumed	2.524	0.115	0.577	115	0.565	25.98	45.057	-63.269	115.229
	Equal variances not assumed			0.579	113.828	0.564	25.98	44.879	-62.927	114.887
lh_postcentral_area	Equal variances assumed	4.708	0.032	-2.649	130	0.009	-196.002	73.996	-342.395	-49.609
	Equal variances not assumed			-2.669	125.446	0.009	-196.002	73.434	-341.332	-50.672
lh_posteriorcingulate_area	Equal variances assumed	0.889	0.347	-1.364	159	0.175	-39.237	28.776	-96.069	17.595
	Equal variances not assumed			-1.359	154.619	0.176	-39.237	28.871	-96.271	17.796
lh_precentral_area	Equal variances assumed	1.116	0.293	-0.957	140	0.34	-75.675	79.094	-232.048	80.699
	Equal variances not assumed			-0.961	139.03	0.338	-75.675	78.781	-231.439	80.089
lh_precuneus_area	Equal variances assumed	0.12	0.73	-1.038	150	0.301	-91.19	87.887	-264.846	82.466
	Equal variances not assumed			-1.037	148.751	0.301	-91.19	87.929	-264.942	82.562
lh_rostralanteriorcingulate_area	Equal variances assumed	1.593	0.209	-1.691	144	0.093	-44.191	26.126	-95.831	7.449
	Equal variances not assumed			-1.695	142.007	0.092	-44.191	26.074	-95.734	7.351
lh_rostralmiddlefrontal_area	Equal variances assumed	0.797	0.373	0.629	159	0.53	82.263	130.795	-176.057	340.582
	Equal variances not assumed			0.628	156.174	0.531	82.263	131.033	-176.564	341.089
lh_superiorfrontal_area	Equal variances assumed	0.203	0.653	-1.145	120	0.255	-180.41	157.601	-492.449	131.629
	Equal variances not assumed			-1.144	118.862	0.255	-180.41	157.766	-492.807	131.987
lh_superiorparietal_area	Equal variances assumed	1.129	0.29	-1.243	128	0.216	-193.6	155.774	-501.825	114.625
	Equal variances not assumed			-1.243	122.787	0.216	-193.6	155.774	-501.95	114.75
lh_superiortemporal_area	Equal variances assumed	0.052	0.82	-1.98	103	0.05	-149.055	75.277	-298.35	0.24
	Equal variances not assumed			-1.981	100.164	0.05	-149.055	75.241	-298.329	0.219
lh_supramarginal_area	Equal variances assumed	0.263	0.609	-0.573	108	0.568	-85.992	150.1	-383.516	211.533
	Equal variances not assumed			-0.574	107.982	0.567	-85.992	149.767	-382.857	210.874
lh_frontalpole_area	Equal variances assumed	1.503	0.222	-0.267	162	0.79	-1.221	4.575	-10.255	7.813
	Equal variances not assumed			-0.268	161.665	0.789	-1.221	4.564	-10.235	7.792
lh_temporalpole_area	Equal variances assumed	11.988	0.001	-2.789	158	0.006	-24.97	8.954	-42.654	-7.285
	Equal variances not assumed			-2.83	143.198	0.005	-24.97	8.822	-42.409	-7.531
lh_transversetemporal_area	Equal variances assumed	0.908	0.342	-0.114	163	0.909	-1.378	12.043	-25.159	22.403
	Equal variances not assumed			-0.114	158.11	0.909	-1.378	12.086	-25.248	22.492
lh_insula_area	Equal variances assumed	2.578	0.111	-1.988	133	0.049	-77.599	39.029	-154.796	-0.401
	Equal variances not assumed			-1.99	131.641	0.049	-77.599	38.995	-154.736	-0.461
rh_bankssts_area	Equal variances assumed	0.123	0.727	-0.848	148	0.398	-18.005	21.227	-59.953	23.942
	Equal variances not assumed			-0.849	147.599	0.397	-18.005	21.203	-59.906	23.895
rh_caudalanteriorcingulate_area	Equal variances assumed	0.277	0.599	-0.845	143	0.399	-18.696	22.116	-62.414	25.021
	Equal variances not assumed			-0.851	141.036	0.396	-18.696	21.974	-62.137	24.744
rh_caudalmiddlefrontal_area	Equal variances assumed	0.024	0.876	0.996	155	0.321	62.393	62.641	-61.346	186.133
	Equal variances not assumed			0.996	153.409	0.321	62.393	62.674	-61.423	186.21
rh_cuneus_area	Equal variances assumed	3.444	0.066	-0.357	127	0.722	-13.688	38.337	-89.551	62.174
	Equal variances not assumed			-0.355	118.663	0.723	-13.688	38.535	-89.993	62.617
rh_entorhinal_area	Equal variances assumed	0.007	0.932	0.014	162	0.989	0.188	13.261	-25.998	26.375
	Equal variances not assumed			0.014	161.36	0.989	0.188	13.265	-26.008	26.384
rh_fusiform_area	Equal variances assumed	0.177	0.675	-1.389	162	0.167	-84.994	61.212	-205.87	35.882
	Equal variances not assumed			-1.387	160.228	0.167	-84.994	61.283	-206.021	36.032
rh_inferiorparietal_area	Equal variances assumed	2.292	0.132	0.266	131	0.791	39.387	148.064	-253.52	332.294
	Equal variances not assumed			0.266	129.108	0.791	39.387	148.319	-254.064	332.838
rh_inferiortemporal_area	Equal variances assumed	0.07	0.792	-2.459	122	0.015	-214.113	87.066	-386.468	-41.758
	Equal variances not assumed			-2.462	121.914	0.015	-214.113	86.982	-386.304	-41.923
rh_isthmuscingulate_area	Equal variances assumed	0.006	0.937	-0.606	163	0.545	-14.961	24.674	-63.684	33.762
	Equal variances not assumed			-0.607	162.794	0.545	-14.961	24.655	-63.646	33.724
rh_lateraloccipital_area	Equal variances assumed	3.042	0.083	-0.894	147	0.373	-101.234	113.175	-324.895	122.427
	Equal variances not assumed			-0.906	145.626	0.366	-101.234	111.695	-321.987	119.518
rh_lateralorbitofrontal_area	Equal variances assumed	1.057	0.306	-0.887	151	0.376	-55.264	62.287	-178.33	67.802
	Equal variances not assumed			-0.881	139.632	0.38	-55.264	62.741	-179.31	68.782
rh_lingual_area	Equal variances assumed	1.987	0.161	0.607	129	0.545	44.378	73.1	-100.252	189.009
	Equal variances not assumed			0.606	125.557	0.545	44.378	73.185	-100.457	189.214
rh_medialorbitofrontal_area	Equal variances assumed	2.396	0.124	-1.219	116	0.225	-57.461	47.145	-150.837	35.916
	Equal variances not assumed			-1.236	115.991	0.219	-57.461	46.5	-149.56	34.639
rh_middletemporal_area	Equal variances assumed	1.217	0.273	-1.307	98	0.194	-108.06	82.702	-272.18	56.06
	Equal variances not assumed			-1.296	91.904	0.198	-108.06	83.394	-273.691	57.57
rh_parahippocampal_area	Equal variances assumed	0.357	0.551	-0.555	163	0.58	-6.562	11.828	-29.917	16.793
	Equal variances not assumed			-0.557	162.201	0.578	-6.562	11.781	-29.825	16.701
rh_paracentral_area	Equal variances assumed	1.462	0.228	-0.801	155	0.424	-24.391	30.439	-84.519	35.737
	Equal variances not assumed			-0.803	154.995	0.423	-24.391	30.371	-84.385	35.603
rh_parsopercularis_area	Equal variances assumed	0.031	0.859	0.26	157	0.795	9.443	36.294	-62.244	81.131
	Equal variances not assumed			0.261	156.999	0.795	9.443	36.224	-62.106	80.993
rh_parsorbitalis_area	Equal variances assumed	3.032	0.084	-1.749	161	0.082	-32.229	18.423	-68.611	4.153
	Equal variances not assumed			-1.755	160.748	0.081	-32.229	18.366	-68.499	4.04
rh_parstriangularis_area	Equal variances assumed	2.108	0.149	-1.32	160	0.189	-56.27	42.639	-140.477	27.938
	Equal variances not assumed			-1.324	158.752	0.187	-56.27	42.493	-140.194	27.655
rh_pericalcarine_area	Equal variances assumed	7.117	0.009	0.292	121	0.771	11.937	40.951	-69.136	93.01
	Equal variances not assumed			0.291	108.262	0.772	11.937	41.061	-69.45	93.325
rh_postcentral_area	Equal variances assumed	4.552	0.035	-2.587	121	0.011	-238.146	92.054	-420.391	-55.901
	Equal variances not assumed			-2.641	113.612	0.009	-238.146	90.157	-416.753	-59.539
rh_posteriorcingulate_area	Equal variances assumed	1.356	0.246	-1.659	160	0.099	-48.864	29.447	-107.019	9.291
	Equal variances not assumed			-1.666	158.265	0.098	-48.864	29.335	-106.802	9.074
rh_precentral_area	Equal variances assumed	0.389	0.534	1.008	129	0.315	87.011	86.28	-83.696	257.717
	Equal variances not assumed			1.008	128.916	0.315	87.011	86.286	-83.71	257.731
rh_precuneus_area	Equal variances assumed	0.007	0.932	-1.686	158	0.094	-154.419	91.584	-335.306	26.468
	Equal variances not assumed			-1.686	157.589	0.094	-154.419	91.586	-335.313	26.475
rh_rostralanteriorcingulate_area	Equal variances assumed	0.023	0.879	-1.711	160	0.089	-31.866	18.626	-68.651	4.919
	Equal variances not assumed			-1.715	159.524	0.088	-31.866	18.585	-68.57	4.838
rh_rostralmiddlefrontal_area	Equal variances assumed	0.119	0.731	-1.352	158	0.178	-182.114	134.725	-448.209	83.981
	Equal variances not assumed			-1.354	156.596	0.178	-182.114	134.46	-447.703	83.476
rh_superiorfrontal_area	Equal variances assumed	0.353	0.553	-1.126	135	0.262	-177.505	157.592	-489.172	134.163
	Equal variances not assumed			-1.128	134.9	0.261	-177.505	157.324	-488.645	133.635
rh_superiorparietal_area	Equal variances assumed	0.631	0.428	-0.83	122	0.408	-115.269	138.837	-390.111	159.573
	Equal variances not assumed			-0.827	118.582	0.41	-115.269	139.313	-391.132	160.594
rh_superiortemporal_area	Equal variances assumed	0.636	0.427	-1.279	116	0.204	-95.186	74.441	-242.627	52.254
	Equal variances not assumed			-1.279	115.45	0.204	-95.186	74.441	-242.634	52.261
rh_supramarginal_area	Equal variances assumed	0.005	0.943	-1.975	118	0.051	-213.617	108.15	-427.784	0.55
	Equal variances not assumed			-1.975	117.969	0.051	-213.617	108.15	-427.784	0.551
rh_frontalpole_area	Equal variances assumed	0.229	0.633	-1.463	162	0.146	-9.236	6.315	-21.707	3.234
	Equal variances not assumed			-1.463	161.26	0.145	-9.236	6.314	-21.705	3.232
rh_temporalpole_area	Equal variances assumed	0.019	0.89	-1.688	159	0.093	-15.392	9.116	-33.396	2.612
	Equal variances not assumed			-1.692	158.05	0.093	-15.392	9.098	-33.361	2.578
rh_transversetemporal_area	Equal variances assumed	0.053	0.818	-1.652	163	0.101	-13.374	8.098	-29.364	2.615
	Equal variances not assumed			-1.655	162.999	0.1	-13.374	8.082	-29.333	2.585
rh_insula_area	Equal variances assumed	0.132	0.717	-0.438	127	0.662	-18.554	42.328	-102.313	65.204
	Equal variances not assumed			-0.437	122.259	0.663	-18.554	42.495	-102.676	65.568
lh_surface_area	Equal variances assumed	0.562	0.454	-1.408	163	0.161	-1713.84	1217.22	-4117.38	689.707
	Equal variances not assumed			-1.41	162.97	0.16	-1713.84	1215.46	-4113.91	686.236
rh_surface_area	Equal variances assumed	0.505	0.478	-1.549	163	0.123	-1949	1258.28	-4433.63	535.625
	Equal variances not assumed			-1.55	162.667	0.123	-1949	1257.68	-4432.48	534.472
lh_bankssts_thickness	Equal variances assumed	8.539	0.004	-0.556	127	0.579	-0.01939	0.034866	-0.088383	0.049603
	Equal variances not assumed			-0.561	115.456	0.576	-0.01939	0.034573	-0.087869	0.049089
lh_caudalanteriorcingulate_thickness	Equal variances assumed	0.933	0.336	-0.677	135	0.5	-0.032185	0.047563	-0.126249	0.061879
	Equal variances not assumed			-0.677	134.583	0.5	-0.032185	0.047538	-0.126203	0.061833
lh_caudalmiddlefrontal_thickness	Equal variances assumed	0.003	0.957	-1.979	156	0.05	-0.045768	0.023132	-0.09146	-7.5e-05
	Equal variances not assumed			-1.977	154.865	0.05	-0.045768	0.023153	-0.091503	-3.2e-05
lh_cuneus_thickness	Equal variances assumed	1.776	0.185	0.007	120	0.994	0.000199	0.027448	-0.054145	0.054544
	Equal variances not assumed			0.007	116.31	0.994	0.000199	0.027514	-0.054293	0.054692
lh_entorhinal_thickness	Equal variances assumed	0.107	0.745	-2.981	162	0.003	-0.142103	0.047665	-0.236228	-0.047979
	Equal variances not assumed			-2.982	161.222	0.003	-0.142103	0.047658	-0.236217	-0.04799
lh_fusiform_thickness	Equal variances assumed	0.36	0.549	-0.201	160	0.841	-0.003844	0.019158	-0.041679	0.033991
	Equal variances not assumed			-0.2	154.895	0.842	-0.003844	0.019237	-0.041844	0.034156
lh_inferiorparietal_thickness	Equal variances assumed	0.326	0.569	-1.172	129	0.243	-0.025183	0.02148	-0.067683	0.017316
	Equal variances not assumed			-1.172	127.957	0.243	-0.025183	0.021493	-0.067711	0.017344
lh_inferiortemporal_thickness	Equal variances assumed	2.213	0.139	-0.961	136	0.338	-0.022008	0.022907	-0.067308	0.023292
	Equal variances not assumed			-0.956	130.972	0.341	-0.022008	0.023016	-0.06754	0.023525
lh_isthmuscingulate_thickness	Equal variances assumed	2.579	0.11	-0.325	162	0.746	-0.009916	0.030507	-0.070159	0.050327
	Equal variances not assumed			-0.322	146.394	0.748	-0.009916	0.030795	-0.070777	0.050945
lh_lateraloccipital_thickness	Equal variances assumed	0.379	0.539	-0.112	135	0.911	-0.002349	0.020893	-0.043669	0.038971
	Equal variances not assumed			-0.112	133.308	0.911	-0.002349	0.020923	-0.043733	0.039036
lh_lateralorbitofrontal_thickness	Equal variances assumed	0.303	0.583	-2.243	138	0.026	-0.059961	0.026728	-0.112811	-0.007111
	Equal variances not assumed			-2.238	135.254	0.027	-0.059961	0.026794	-0.11295	-0.006972
lh_lingual_thickness	Equal variances assumed	2.569	0.111	-0.548	133	0.585	-0.013362	0.024393	-0.061611	0.034887
	Equal variances not assumed			-0.538	117.056	0.591	-0.013362	0.024815	-0.062506	0.035781
lh_medialorbitofrontal_thickness	Equal variances assumed	1.338	0.25	0.188	125	0.851	0.005802	0.030786	-0.055128	0.066731
	Equal variances not assumed			0.189	124.532	0.85	0.005802	0.030707	-0.054973	0.066576
lh_middletemporal_thickness	Equal variances assumed	1.177	0.281	-0.869	102	0.387	-0.02359	0.027134	-0.07741	0.030231
	Equal variances not assumed			-0.872	100.453	0.385	-0.02359	0.027049	-0.077251	0.030071
lh_parahippocampal_thickness	Equal variances assumed	5.709	0.018	-0.24	162	0.811	-0.010189	0.042432	-0.09398	0.073603
	Equal variances not assumed			-0.239	150.667	0.812	-0.010189	0.042669	-0.094495	0.074118
lh_paracentral_thickness	Equal variances assumed	2.593	0.109	-0.652	158	0.515	-0.013974	0.021421	-0.056282	0.028334
	Equal variances not assumed			-0.648	149.333	0.518	-0.013974	0.021556	-0.056568	0.02862
lh_parsopercularis_thickness	Equal variances assumed	2.88	0.092	-0.271	161	0.787	-0.00539	0.019897	-0.044682	0.033902
	Equal variances not assumed			-0.27	154.302	0.788	-0.00539	0.019987	-0.044874	0.034094
lh_parsorbitalis_thickness	Equal variances assumed	0.282	0.596	0.528	162	0.598	0.017482	0.033108	-0.047897	0.082861
	Equal variances not assumed			0.526	156.43	0.6	0.017482	0.033249	-0.048193	0.083157
lh_parstriangularis_thickness	Equal variances assumed	1.219	0.271	-0.245	161	0.807	-0.005926	0.02418	-0.053677	0.041826
	Equal variances not assumed			-0.247	157.529	0.806	-0.005926	0.024025	-0.053378	0.041527
lh_pericalcarine_thickness	Equal variances assumed	0.738	0.392	1.245	115	0.216	0.037523	0.030147	-0.022193	0.097239
	Equal variances not assumed			1.242	112.718	0.217	0.037523	0.030218	-0.022346	0.097392
lh_postcentral_thickness	Equal variances assumed	0.587	0.445	-0.587	130	0.558	-0.012598	0.021446	-0.055027	0.02983
	Equal variances not assumed			-0.59	129.242	0.556	-0.012598	0.021356	-0.054852	0.029655
lh_posteriorcingulate_thickness	Equal variances assumed	0.724	0.396	-0.54	159	0.59	-0.013426	0.024865	-0.062534	0.035682
	Equal variances not assumed			-0.541	159	0.589	-0.013426	0.024815	-0.062435	0.035584
lh_precentral_thickness	Equal variances assumed	0.508	0.477	-1.185	140	0.238	-0.02168	0.018289	-0.057839	0.014479
	Equal variances not assumed			-1.186	139.621	0.238	-0.02168	0.018287	-0.057835	0.014475
lh_precuneus_thickness	Equal variances assumed	0.429	0.513	-1.684	150	0.094	-0.032663	0.019391	-0.070978	0.005653
	Equal variances not assumed			-1.676	143.717	0.096	-0.032663	0.019492	-0.07119	0.005865
lh_rostralanteriorcingulate_thickness	Equal variances assumed	0.947	0.332	-0.689	144	0.492	-0.025758	0.03739	-0.099663	0.048147
	Equal variances not assumed			-0.688	143.305	0.492	-0.025758	0.037412	-0.099709	0.048193
lh_rostralmiddlefrontal_thickness	Equal variances assumed	0.4	0.528	-2.246	159	0.026	-0.046743	0.020814	-0.08785	-0.005636
	Equal variances not assumed			-2.244	158.148	0.026	-0.046743	0.020828	-0.087879	-0.005607
lh_superiorfrontal_thickness	Equal variances assumed	2.305	0.132	-0.97	120	0.334	-0.025271	0.026065	-0.076877	0.026335
	Equal variances not assumed			-0.964	113.799	0.337	-0.025271	0.02621	-0.077194	0.026652
lh_superiorparietal_thickness	Equal variances assumed	1.56	0.214	-1.387	128	0.168	-0.029262	0.021103	-0.071017	0.012494
	Equal variances not assumed			-1.387	124.707	0.168	-0.029262	0.021103	-0.071027	0.012504
lh_superiortemporal_thickness	Equal variances assumed	0.003	0.959	-0.077	103	0.939	-0.002137	0.027696	-0.057066	0.052792
	Equal variances not assumed			-0.077	100.012	0.939	-0.002137	0.027694	-0.057081	0.052807
lh_supramarginal_thickness	Equal variances assumed	0.058	0.81	-2.124	108	0.036	-0.051631	0.024305	-0.099807	-0.003455
	Equal variances not assumed			-2.123	107.033	0.036	-0.051631	0.024324	-0.09985	-0.003411
lh_frontalpole_thickness	Equal variances assumed	1.219	0.271	-0.15	162	0.881	-0.007646	0.051093	-0.10854	0.093247
	Equal variances not assumed			-0.149	155.423	0.882	-0.007646	0.05129	-0.108962	0.093669
lh_temporalpole_thickness	Equal variances assumed	0.308	0.58	-0.349	158	0.727	-0.015873	0.045428	-0.105597	0.073851
	Equal variances not assumed			-0.348	154.698	0.728	-0.015873	0.045549	-0.105852	0.074106
lh_transversetemporal_thickness	Equal variances assumed	2.087	0.15	-0.647	163	0.518	-0.025874	0.039984	-0.104827	0.053078
	Equal variances not assumed			-0.644	156.38	0.52	-0.025874	0.040161	-0.105203	0.053454
lh_insula_thickness	Equal variances assumed	0.356	0.552	-1.739	133	0.084	-0.046066	0.026487	-0.098456	0.006324
	Equal variances not assumed			-1.741	131.675	0.084	-0.046066	0.026464	-0.098416	0.006284
rh_bankssts_thickness	Equal variances assumed	0.088	0.768	-0.443	148	0.659	-0.014578	0.032929	-0.079649	0.050493
	Equal variances not assumed			-0.444	147.983	0.658	-0.014578	0.032836	-0.079466	0.05031
rh_caudalanteriorcingulate_thickness	Equal variances assumed	1.898	0.17	-0.181	143	0.857	-0.007205	0.039797	-0.085872	0.071463
	Equal variances not assumed			-0.182	141.858	0.856	-0.007205	0.039579	-0.085446	0.071036
rh_caudalmiddlefrontal_thickness	Equal variances assumed	2.346	0.128	-2.661	155	0.009	-0.06689	0.025135	-0.11654	-0.017239
	Equal variances not assumed			-2.64	144.8	0.009	-0.06689	0.025335	-0.116964	-0.016815
rh_cuneus_thickness	Equal variances assumed	0.001	0.981	0.597	127	0.552	0.016671	0.027948	-0.038632	0.071974
	Equal variances not assumed			0.597	127	0.551	0.016671	0.027918	-0.038573	0.071915
rh_entorhinal_thickness	Equal variances assumed	0.041	0.84	-1.757	162	0.081	-0.09041	0.051457	-0.192024	0.011203
	Equal variances not assumed			-1.759	161.997	0.08	-0.09041	0.051401	-0.191912	0.011091
rh_fusiform_thickness	Equal variances assumed	1.243	0.266	-1.657	162	0.1	-0.02992	0.01806	-0.065583	0.005743
	Equal variances not assumed			-1.651	157.407	0.101	-0.02992	0.018125	-0.065719	0.005879
rh_inferiorparietal_thickness	Equal variances assumed	0.004	0.953	-0.924	131	0.357	-0.021232	0.022969	-0.066671	0.024207
	Equal variances not assumed			-0.925	130.99	0.357	-0.021232	0.02295	-0.066634	0.024169
rh_inferiortemporal_thickness	Equal variances assumed	0.211	0.647	-2.018	122	0.046	-0.048034	0.023797	-0.095143	-0.000924
	Equal variances not assumed			-2.021	121.81	0.045	-0.048034	0.02377	-0.095089	-0.000979
rh_isthmuscingulate_thickness	Equal variances assumed	2.189	0.141	-0.436	163	0.663	-0.013286	0.030473	-0.073459	0.046886
	Equal variances not assumed			-0.438	161.897	0.662	-0.013286	0.03034	-0.0732	0.046628
rh_lateraloccipital_thickness	Equal variances assumed	0.153	0.696	-1.008	147	0.315	-0.020502	0.020342	-0.060703	0.019698
	Equal variances not assumed			-1.006	143.757	0.316	-0.020502	0.020377	-0.06078	0.019775
rh_lateralorbitofrontal_thickness	Equal variances assumed	0.13	0.719	-2.555	151	0.012	-0.066366	0.025973	-0.117684	-0.015048
	Equal variances not assumed			-2.54	142.571	0.012	-0.066366	0.026126	-0.118011	-0.014722
rh_lingual_thickness	Equal variances assumed	0.094	0.76	1.092	129	0.277	0.026721	0.024467	-0.021688	0.07513
	Equal variances not assumed			1.093	128.503	0.277	0.026721	0.024453	-0.021661	0.075103
rh_medialorbitofrontal_thickness	Equal variances assumed	0.054	0.816	-0.02	116	0.984	-0.00062	0.030729	-0.061483	0.060244
	Equal variances not assumed			-0.02	112.221	0.984	-0.00062	0.030761	-0.061567	0.060327
rh_middletemporal_thickness	Equal variances assumed	1.24	0.268	-1.339	98	0.184	-0.039148	0.029234	-0.097161	0.018865
	Equal variances not assumed			-1.352	97.841	0.179	-0.039148	0.028951	-0.096601	0.018305
rh_parahippocampal_thickness	Equal variances assumed	0.645	0.423	0.23	163	0.819	0.008457	0.036842	-0.064291	0.081206
	Equal variances not assumed			0.23	162.986	0.818	0.008457	0.036763	-0.064135	0.08105
rh_paracentral_thickness	Equal variances assumed	1.734	0.19	-1.288	155	0.2	-0.02762	0.021448	-0.069989	0.014748
	Equal variances not assumed			-1.281	147.993	0.202	-0.02762	0.021554	-0.070215	0.014974
rh_parsopercularis_thickness	Equal variances assumed	0.194	0.66	-0.524	157	0.601	-0.010594	0.020218	-0.050527	0.02934
	Equal variances not assumed			-0.523	154.104	0.602	-0.010594	0.020265	-0.050627	0.029439
rh_parsorbitalis_thickness	Equal variances assumed	5.141	0.025	-0.657	161	0.512	-0.022357	0.034028	-0.089557	0.044842
	Equal variances not assumed			-0.653	152.458	0.514	-0.022357	0.034214	-0.089951	0.045236
rh_parstriangularis_thickness	Equal variances assumed	0	0.988	-1.46	160	0.146	-0.034372	0.023536	-0.080854	0.012109
	Equal variances not assumed			-1.461	159.877	0.146	-0.034372	0.023523	-0.080829	0.012084
rh_pericalcarine_thickness	Equal variances assumed	0.021	0.884	0.226	121	0.822	0.006114	0.027093	-0.047524	0.059752
	Equal variances not assumed			0.226	120.557	0.822	0.006114	0.027103	-0.047545	0.059774
rh_postcentral_thickness	Equal variances assumed	10.916	0.001	0.367	121	0.715	0.00813	0.022177	-0.035775	0.052035
	Equal variances not assumed			0.358	93.775	0.721	0.00813	0.022738	-0.037017	0.053278
rh_posteriorcingulate_thickness	Equal variances assumed	0.066	0.797	-0.895	160	0.372	-0.020159	0.022525	-0.064643	0.024325
	Equal variances not assumed			-0.892	153.68	0.374	-0.020159	0.022611	-0.064827	0.024509
rh_precentral_thickness	Equal variances assumed	3.127	0.079	-1.304	129	0.195	-0.028621	0.021952	-0.072053	0.014812
	Equal variances not assumed			-1.301	115.854	0.196	-0.028621	0.022007	-0.072208	0.014967
rh_precuneus_thickness	Equal variances assumed	1.773	0.185	-0.585	158	0.56	-0.010662	0.018231	-0.046669	0.025346
	Equal variances not assumed			-0.581	146.099	0.562	-0.010662	0.018339	-0.046907	0.025583
rh_rostralanteriorcingulate_thickness	Equal variances assumed	0.921	0.339	1.692	160	0.093	0.065768	0.038869	-0.010996	0.142531
	Equal variances not assumed			1.699	159.949	0.091	0.065768	0.038712	-0.010686	0.142221
rh_rostralmiddlefrontal_thickness	Equal variances assumed	8.98	0.003	-2.551	158	0.012	-0.050903	0.019957	-0.09032	-0.011485
	Equal variances not assumed			-2.507	136.824	0.013	-0.050903	0.020302	-0.09105	-0.010756
rh_superiorfrontal_thickness	Equal variances assumed	0.536	0.465	-1.919	135	0.057	-0.043461	0.022653	-0.088261	0.001339
	Equal variances not assumed			-1.913	132.035	0.058	-0.043461	0.022717	-0.088397	0.001474
rh_superiorparietal_thickness	Equal variances assumed	1.092	0.298	-1.628	122	0.106	-0.033498	0.020581	-0.07424	0.007244
	Equal variances not assumed			-1.619	116.138	0.108	-0.033498	0.020689	-0.074474	0.007478
rh_superiortemporal_thickness	Equal variances assumed	0.404	0.526	0.539	116	0.591	0.015	0.027836	-0.040133	0.070133
	Equal variances not assumed			0.539	115.894	0.591	0.015	0.027836	-0.040133	0.070133
rh_supramarginal_thickness	Equal variances assumed	0.001	0.98	-1.052	118	0.295	-0.023517	0.022352	-0.06778	0.020747
	Equal variances not assumed			-1.052	115.817	0.295	-0.023517	0.022352	-0.067789	0.020756
rh_frontalpole_thickness	Equal variances assumed	0.004	0.952	-0.388	162	0.699	-0.018927	0.048788	-0.11527	0.077416
	Equal variances not assumed			-0.387	159.996	0.699	-0.018927	0.048857	-0.115415	0.077561
rh_temporalpole_thickness	Equal variances assumed	2.427	0.121	0.294	159	0.769	0.015192	0.051661	-0.086838	0.117222
	Equal variances not assumed			0.29	141.719	0.772	0.015192	0.052363	-0.088322	0.118706
rh_transversetemporal_thickness	Equal variances assumed	2.254	0.135	-0.783	163	0.435	-0.031356	0.040043	-0.110425	0.047713
	Equal variances not assumed			-0.781	159.631	0.436	-0.031356	0.040146	-0.110642	0.04793
rh_insula_thickness	Equal variances assumed	0.539	0.464	-1.299	127	0.196	-0.036912	0.028421	-0.093151	0.019328
	Equal variances not assumed			-1.286	117.503	0.201	-0.036912	0.028712	-0.093772	0.019949
lh_MeanThickness_thickness	Equal variances assumed	2.382	0.125	-1.857	163	0.065	-0.0260791	0.0140405	-0.0538038	0.00164553
	Equal variances not assumed			-1.847	153.233	0.067	-0.0260791	0.0141232	-0.0539805	0.00182217
rh_MeanThickness_thickness	Equal variances assumed	3.536	0.062	-2.278	163	0.024	-0.0309957	0.0136074	-0.0578651	-0.00412623
	Equal variances not assumed			-2.262	150.322	0.025	-0.0309957	0.0137036	-0.0580722	-0.00391914
