# Supplementary material for: Structural brain correlates of non‐verbal cognitive ability in 5‐year‐old children: Findings from the FinnBrain birth cohort study
Source: Hum Brain Mapp. 2023 Aug 22;44(17):5582–601. doi: 10.1002/hbm.26463 (PMC10619410; doi:10.1002/hbm.26463)
Supplement: Supplementary file 3 — Table S2. [file HBM-44-5582-s001.xlsx]

## Sheet: SuppTable
Title: Structural brain correlates of non-verbal cognitive ability in 5-year-old children: findings from the FinnBrain Birth Cohort study
Authors: Elmo P. Pulli, Saara Nolvi, Eeva Eskola, Elisabeth Nordenswan, Eeva Holmberg, Anni Copeland, Venla Kumpulainen, Eero Silver, Harri Merisaari, Jani Saunavaara, Riitta Parkkola, Tuire Lähdesmäki, Ekaterina Saukko, Eeva-Leena Kataja, Riikka Korja, Linnea Karlsson, Hasse Karlsson, Jetro J. Tuulari
Supplementary Table 2
Partial correlations, controlled for sex, age at scan (in days), ponderal index at scan, maternal education level (university degree vs. any other degree), and maternal age at term
Benjamini-Hochberg procedure for 630 comparisons yielded no significant results: all adjusted p-values ≥ 0.35. Raw p-values reported in this table.
Correlations between cognitive measurements were not included in the correction for multiple comparisons (only correlations between cognitive measurements and brain metrics).
p < 0.00001
p < 0.05
Abbreviations: ROI = region of interest, PIQ = performance intelligence quotient, df = degree of freedom, lh = left hemisphere, rh = right hemisphere
ROI labels are according to the Desikan-Killiany atlas (https://surfer.nmr.mgh.harvard.edu/fswiki/CorticalParcellation)
ROI exclusions (for individuals) have been made according to the FinnBrain quality control protocol (https://doi.org/10.3389/fnins.2022.874062). All Desikan-Killiany ROIs were included in statistical analyses.
		PIQ	Block Design	Matrix Reasoning
PIQ	Correlation	1	0.811	0.708
	Significance (2-tailed)	.	2.95E-37	1.08E-24
	df	0	152	152
Block Design	Correlation	0.811	1	0.163
	Significance (2-tailed)	2.95E-37	.	0.043
	df	152	0	152
Matrix Reasoning	Correlation	0.708	0.163	1
	Significance (2-tailed)	1.08E-24	0.043	.
	df	152	152	0
lh_bankssts_volume	Correlation	0.048	0.084	-0.033
	Significance (2-tailed)	0.601	0.366	0.715
	df	117	117	122
lh_caudalanteriorcingulate_volume	Correlation	0.017	0.036	-0.003
	Significance (2-tailed)	0.847	0.687	0.971
	df	125	126	129
lh_caudalmiddlefrontal_volume	Correlation	0.138	0.122	0.09
	Significance (2-tailed)	0.096	0.14	0.27
	df	145	146	150
lh_cuneus_volume	Correlation	0.065	0.093	-0.003
	Significance (2-tailed)	0.495	0.33	0.971
	df	109	110	114
lh_entorhinal_volume	Correlation	0.063	0.08	0.031
	Significance (2-tailed)	0.441	0.321	0.697
	df	152	152	157
lh_fusiform_volume	Correlation	0.017	-0.047	0.085
	Significance (2-tailed)	0.833	0.568	0.289
	df	150	150	155
lh_inferiorparietal_volume	Correlation	0.105	0.058	0.118
	Significance (2-tailed)	0.246	0.524	0.188
	df	121	121	124
lh_inferiortemporal_volume	Correlation	0.127	0.056	0.157
	Significance (2-tailed)	0.151	0.531	0.071
	df	127	127	131
lh_isthmuscingulate_volume	Correlation	0.099	0.074	0.102
	Significance (2-tailed)	0.222	0.365	0.204
	df	151	152	156
lh_lateraloccipital_volume	Correlation	0.212	0.156	0.193
	Significance (2-tailed)	0.016	0.078	0.027
	df	126	126	130
lh_lateralorbitofrontal_volume	Correlation	0.016	0.013	0.001
	Significance (2-tailed)	0.858	0.879	0.993
	df	128	128	133
lh_lingual_volume	Correlation	0.157	0.134	0.09
	Significance (2-tailed)	0.08	0.133	0.309
	df	124	124	128
lh_medialorbitofrontal_volume	Correlation	0.208	0.154	0.161
	Significance (2-tailed)	0.025	0.097	0.078
	df	114	115	119
lh_middletemporal_volume	Correlation	0.085	0.16	-0.043
	Significance (2-tailed)	0.408	0.119	0.671
	df	94	94	97
lh_parahippocampal_volume	Correlation	0.031	0.015	0.059
	Significance (2-tailed)	0.7	0.853	0.462
	df	151	152	156
lh_paracentral_volume	Correlation	0.098	0.087	0.068
	Significance (2-tailed)	0.236	0.292	0.404
	df	147	148	152
lh_parsopercularis_volume	Correlation	0.014	0.004	0.004
	Significance (2-tailed)	0.86	0.964	0.955
	df	150	151	155
lh_parsorbitalis_volume	Correlation	0.063	0.039	0.054
	Significance (2-tailed)	0.439	0.635	0.497
	df	151	152	156
lh_parstriangularis_volume	Correlation	0.004	0.004	-0.005
	Significance (2-tailed)	0.962	0.96	0.948
	df	150	151	155
lh_pericalcarine_volume	Correlation	0.172	0.187	0.063
	Significance (2-tailed)	0.076	0.053	0.508
	df	105	105	110
lh_postcentral_volume	Correlation	0.132	0.073	0.141
	Significance (2-tailed)	0.148	0.425	0.115
	df	119	120	124
lh_posteriorcingulate_volume	Correlation	0.082	0.053	0.096
	Significance (2-tailed)	0.32	0.521	0.234
	df	148	149	153
lh_precentral_volume	Correlation	0.154	0.096	0.147
	Significance (2-tailed)	0.078	0.274	0.086
	df	130	130	135
lh_precuneus_volume	Correlation	0.26	0.218	0.168
	Significance (2-tailed)	0.002	0.009	0.043
	df	140	141	144
lh_rostralanteriorcingulate_volume	Correlation	0.052	0.057	0.015
	Significance (2-tailed)	0.549	0.509	0.858
	df	133	134	138
lh_rostralmiddlefrontal_volume	Correlation	0.076	0.072	0.025
	Significance (2-tailed)	0.355	0.379	0.756
	df	148	149	153
lh_superiorfrontal_volume	Correlation	0.113	0.198	-0.047
	Significance (2-tailed)	0.236	0.035	0.614
	df	110	111	114
lh_superiorparietal_volume	Correlation	0.03	0.053	0.001
	Significance (2-tailed)	0.744	0.565	0.994
	df	118	119	122
lh_superiortemporal_volume	Correlation	0.055	0.109	-0.035
	Significance (2-tailed)	0.589	0.289	0.729
	df	95	95	98
lh_supramarginal_volume	Correlation	0.124	0.147	0.037
	Significance (2-tailed)	0.214	0.139	0.71
	df	101	101	103
lh_frontalpole_volume	Correlation	0.051	0.036	0.037
	Significance (2-tailed)	0.531	0.66	0.647
	df	151	152	156
lh_temporalpole_volume	Correlation	0.029	-0.115	0.188
	Significance (2-tailed)	0.726	0.16	0.019
	df	147	148	152
lh_transversetemporal_volume	Correlation	0.134	0.103	0.1
	Significance (2-tailed)	0.097	0.203	0.208
	df	152	153	157
lh_insula_volume	Correlation	0.201	0.167	0.142
	Significance (2-tailed)	0.025	0.063	0.107
	df	122	123	127
rh_bankssts_volume	Correlation	0.023	0.038	0.015
	Significance (2-tailed)	0.784	0.659	0.862
	df	137	138	142
rh_caudalanteriorcingulate_volume	Correlation	-0.035	-0.029	-0.031
	Significance (2-tailed)	0.686	0.742	0.715
	df	132	133	137
rh_caudalmiddlefrontal_volume	Correlation	0.065	0.072	0.024
	Significance (2-tailed)	0.435	0.388	0.767
	df	144	145	149
rh_cuneus_volume	Correlation	0.219	0.181	0.161
	Significance (2-tailed)	0.017	0.048	0.076
	df	116	117	121
rh_entorhinal_volume	Correlation	0.121	0.148	0.032
	Significance (2-tailed)	0.136	0.067	0.688
	df	151	152	156
rh_fusiform_volume	Correlation	0.03	0.001	0.041
	Significance (2-tailed)	0.712	0.987	0.605
	df	151	152	156
rh_inferiorparietal_volume	Correlation	0.016	0.062	-0.054
	Significance (2-tailed)	0.862	0.497	0.542
	df	121	121	126
rh_inferiortemporal_volume	Correlation	-0.018	0.028	-0.058
	Significance (2-tailed)	0.849	0.769	0.534
	df	113	113	117
rh_isthmuscingulate_volume	Correlation	0.123	0.047	0.158
	Significance (2-tailed)	0.128	0.562	0.046
	df	152	153	157
rh_lateraloccipital_volume	Correlation	0.149	0.087	0.142
	Significance (2-tailed)	0.078	0.308	0.09
	df	138	138	142
rh_lateralorbitofrontal_volume	Correlation	0.131	0.101	0.095
	Significance (2-tailed)	0.116	0.227	0.25
	df	142	142	146
rh_lingual_volume	Correlation	0.234	0.214	0.139
	Significance (2-tailed)	0.01	0.019	0.123
	df	118	119	123
rh_medialorbitofrontal_volume	Correlation	0.19	0.123	0.177
	Significance (2-tailed)	0.046	0.202	0.061
	df	108	108	111
rh_middletemporal_volume	Correlation	0.096	0.115	0.046
	Significance (2-tailed)	0.37	0.278	0.66
	df	88	89	92
rh_parahippocampal_volume	Correlation	0.128	0.118	0.065
	Significance (2-tailed)	0.113	0.144	0.415
	df	152	153	157
rh_paracentral_volume	Correlation	0.162	0.197	0.043
	Significance (2-tailed)	0.049	0.016	0.596
	df	145	146	149
rh_parsopercularis_volume	Correlation	-0.053	-0.006	-0.077
	Significance (2-tailed)	0.519	0.946	0.344
	df	147	148	151
rh_parsorbitalis_volume	Correlation	0.179	0.146	0.126
	Significance (2-tailed)	0.028	0.072	0.115
	df	150	151	155
rh_parstriangularis_volume	Correlation	0.075	0.054	0.064
	Significance (2-tailed)	0.362	0.511	0.426
	df	149	150	154
rh_pericalcarine_volume	Correlation	0.295	0.248	0.17
	Significance (2-tailed)	0.002	0.008	0.067
	df	110	111	115
rh_postcentral_volume	Correlation	0.064	0.092	-0.018
	Significance (2-tailed)	0.499	0.328	0.849
	df	112	113	115
rh_posteriorcingulate_volume	Correlation	0.096	0.088	0.077
	Significance (2-tailed)	0.241	0.28	0.337
	df	149	150	154
rh_precentral_volume	Correlation	0.184	0.229	0.043
	Significance (2-tailed)	0.042	0.011	0.633
	df	121	122	123
rh_precuneus_volume	Correlation	0.161	0.127	0.124
	Significance (2-tailed)	0.05	0.122	0.124
	df	147	148	152
rh_rostralanteriorcingulate_volume	Correlation	0.157	0.111	0.126
	Significance (2-tailed)	0.054	0.174	0.116
	df	149	150	154
rh_rostralmiddlefrontal_volume	Correlation	0.139	0.128	0.072
	Significance (2-tailed)	0.092	0.119	0.378
	df	147	148	152
rh_superiorfrontal_volume	Correlation	0.178	0.183	0.096
	Significance (2-tailed)	0.046	0.04	0.276
	df	124	125	129
rh_superiorparietal_volume	Correlation	0.054	0.064	0.012
	Significance (2-tailed)	0.569	0.5	0.901
	df	112	113	116
rh_superiortemporal_volume	Correlation	0.137	0.119	0.105
	Significance (2-tailed)	0.157	0.219	0.269
	df	106	106	111
rh_supramarginal_volume	Correlation	0.175	0.145	0.122
	Significance (2-tailed)	0.067	0.13	0.194
	df	108	108	113
rh_frontalpole_volume	Correlation	0.025	-0.016	0.058
	Significance (2-tailed)	0.761	0.841	0.466
	df	151	152	156
rh_temporalpole_volume	Correlation	0.04	0.056	0.009
	Significance (2-tailed)	0.631	0.496	0.908
	df	148	149	153
rh_transversetemporal_volume	Correlation	0.153	0.178	0.036
	Significance (2-tailed)	0.059	0.027	0.648
	df	152	153	157
rh_insula_volume	Correlation	0.237	0.18	0.188
	Significance (2-tailed)	0.009	0.049	0.038
	df	117	118	121
BrainSegVolNotVent	Correlation	0.188	0.181	0.099
	Significance (2-tailed)	0.019	0.024	0.215
	df	152	153	157
eTIV	Correlation	0.144	0.16	0.06
	Significance (2-tailed)	0.074	0.047	0.453
	df	152	153	157
lh_bankssts_area	Correlation	0.054	0.081	-0.022
	Significance (2-tailed)	0.56	0.382	0.807
	df	117	117	122
lh_caudalanteriorcingulate_area	Correlation	0.029	0.041	0.016
	Significance (2-tailed)	0.748	0.642	0.86
	df	125	126	129
lh_caudalmiddlefrontal_area	Correlation	0.094	0.084	0.069
	Significance (2-tailed)	0.255	0.307	0.401
	df	145	146	150
lh_cuneus_area	Correlation	0.098	0.094	0.052
	Significance (2-tailed)	0.308	0.324	0.578
	df	109	110	114
lh_entorhinal_area	Correlation	0.027	0.032	0.021
	Significance (2-tailed)	0.743	0.691	0.796
	df	152	152	157
lh_fusiform_area	Correlation	0.066	0.018	0.084
	Significance (2-tailed)	0.418	0.822	0.297
	df	150	150	155
lh_inferiorparietal_area	Correlation	0.067	0.027	0.079
	Significance (2-tailed)	0.464	0.768	0.381
	df	121	121	124
lh_inferiortemporal_area	Correlation	0.191	0.104	0.2
	Significance (2-tailed)	0.03	0.239	0.021
	df	127	127	131
lh_isthmuscingulate_area	Correlation	0.099	0.076	0.086
	Significance (2-tailed)	0.222	0.351	0.283
	df	151	152	156
lh_lateraloccipital_area	Correlation	0.161	0.097	0.164
	Significance (2-tailed)	0.069	0.275	0.06
	df	126	126	130
lh_lateralorbitofrontal_area	Correlation	0.051	0.037	0.023
	Significance (2-tailed)	0.562	0.677	0.794
	df	128	128	133
lh_lingual_area	Correlation	0.123	0.094	0.085
	Significance (2-tailed)	0.171	0.294	0.335
	df	124	124	128
lh_medialorbitofrontal_area	Correlation	0.256	0.163	0.232
	Significance (2-tailed)	0.006	0.079	0.01
	df	114	115	119
lh_middletemporal_area	Correlation	0.046	0.114	-0.069
	Significance (2-tailed)	0.66	0.27	0.497
	df	94	94	97
lh_parahippocampal_area	Correlation	0.002	0.077	-0.098
	Significance (2-tailed)	0.978	0.341	0.221
	df	151	152	156
lh_paracentral_area	Correlation	0.014	0.011	0.021
	Significance (2-tailed)	0.864	0.898	0.795
	df	147	148	152
lh_parsopercularis_area	Correlation	0.044	0.03	0.018
	Significance (2-tailed)	0.586	0.714	0.827
	df	150	151	155
lh_parsorbitalis_area	Correlation	0.091	0.09	0.027
	Significance (2-tailed)	0.262	0.265	0.734
	df	151	152	156
lh_parstriangularis_area	Correlation	0.056	0.064	0
	Significance (2-tailed)	0.491	0.434	0.997
	df	150	151	155
lh_pericalcarine_area	Correlation	0.121	0.142	0.028
	Significance (2-tailed)	0.213	0.144	0.768
	df	105	105	110
lh_postcentral_area	Correlation	0.049	-0.002	0.1
	Significance (2-tailed)	0.594	0.98	0.264
	df	119	120	124
lh_posteriorcingulate_area	Correlation	0.088	0.092	0.048
	Significance (2-tailed)	0.284	0.261	0.554
	df	148	149	153
lh_precentral_area	Correlation	0.076	0.031	0.101
	Significance (2-tailed)	0.385	0.722	0.242
	df	130	130	135
lh_precuneus_area	Correlation	0.217	0.17	0.146
	Significance (2-tailed)	0.009	0.043	0.078
	df	140	141	144
lh_rostralanteriorcingulate_area	Correlation	0.101	0.127	0.021
	Significance (2-tailed)	0.244	0.14	0.805
	df	133	134	138
lh_rostralmiddlefrontal_area	Correlation	0.068	0.069	0.018
	Significance (2-tailed)	0.405	0.399	0.821
	df	148	149	153
lh_superiorfrontal_area	Correlation	0.007	0.092	-0.089
	Significance (2-tailed)	0.942	0.331	0.342
	df	110	111	114
lh_superiorparietal_area	Correlation	-0.043	-0.037	-0.008
	Significance (2-tailed)	0.644	0.687	0.927
	df	118	119	122
lh_superiortemporal_area	Correlation	0.037	0.072	-0.028
	Significance (2-tailed)	0.716	0.481	0.781
	df	95	95	98
lh_supramarginal_area	Correlation	0.083	0.097	0.023
	Significance (2-tailed)	0.405	0.33	0.819
	df	101	101	103
lh_frontalpole_area	Correlation	0.053	0.009	0.08
	Significance (2-tailed)	0.516	0.916	0.32
	df	151	152	156
lh_temporalpole_area	Correlation	0.059	-0.021	0.137
	Significance (2-tailed)	0.478	0.796	0.09
	df	147	148	152
lh_transversetemporal_area	Correlation	0.127	0.039	0.17
	Significance (2-tailed)	0.117	0.63	0.032
	df	152	153	157
lh_insula_area	Correlation	0.263	0.197	0.2
	Significance (2-tailed)	0.003	0.028	0.023
	df	122	123	127
rh_bankssts_area	Correlation	0.017	0.031	-0.006
	Significance (2-tailed)	0.845	0.719	0.939
	df	137	138	142
rh_caudalanteriorcingulate_area	Correlation	0.035	0.038	0.008
	Significance (2-tailed)	0.688	0.659	0.925
	df	132	133	137
rh_caudalmiddlefrontal_area	Correlation	0.002	0.04	-0.036
	Significance (2-tailed)	0.984	0.633	0.658
	df	144	145	149
rh_cuneus_area	Correlation	0.174	0.155	0.116
	Significance (2-tailed)	0.059	0.092	0.2
	df	116	117	121
rh_entorhinal_area	Correlation	0.051	0.088	-0.007
	Significance (2-tailed)	0.53	0.278	0.928
	df	151	152	156
rh_fusiform_area	Correlation	0.055	0.026	0.048
	Significance (2-tailed)	0.497	0.752	0.55
	df	151	152	156
rh_inferiorparietal_area	Correlation	-0.023	0.02	-0.074
	Significance (2-tailed)	0.805	0.824	0.408
	df	121	121	126
rh_inferiortemporal_area	Correlation	-0.015	-0.034	0.02
	Significance (2-tailed)	0.872	0.717	0.831
	df	113	113	117
rh_isthmuscingulate_area	Correlation	0.146	0.084	0.152
	Significance (2-tailed)	0.07	0.3	0.056
	df	152	153	157
rh_lateraloccipital_area	Correlation	0.094	0.019	0.134
	Significance (2-tailed)	0.267	0.822	0.109
	df	138	138	142
rh_lateralorbitofrontal_area	Correlation	0.2	0.167	0.125
	Significance (2-tailed)	0.016	0.045	0.13
	df	142	142	146
rh_lingual_area	Correlation	0.235	0.233	0.117
	Significance (2-tailed)	0.01	0.01	0.194
	df	118	119	123
rh_medialorbitofrontal_area	Correlation	0.13	0.118	0.07
	Significance (2-tailed)	0.176	0.219	0.464
	df	108	108	111
rh_middletemporal_area	Correlation	0.071	0.095	0.016
	Significance (2-tailed)	0.505	0.371	0.875
	df	88	89	92
rh_parahippocampal_area	Correlation	0.037	0.087	-0.067
	Significance (2-tailed)	0.649	0.281	0.405
	df	152	153	157
rh_paracentral_area	Correlation	0.123	0.145	0.042
	Significance (2-tailed)	0.137	0.08	0.611
	df	145	146	149
rh_parsopercularis_area	Correlation	-0.049	-0.025	-0.052
	Significance (2-tailed)	0.555	0.763	0.519
	df	147	148	151
rh_parsorbitalis_area	Correlation	0.174	0.153	0.086
	Significance (2-tailed)	0.032	0.059	0.282
	df	150	151	155
rh_parstriangularis_area	Correlation	0.062	0.045	0.04
	Significance (2-tailed)	0.451	0.578	0.616
	df	149	150	154
rh_pericalcarine_area	Correlation	0.208	0.242	0.063
	Significance (2-tailed)	0.028	0.01	0.501
	df	110	111	115
rh_postcentral_area	Correlation	-0.021	-0.01	-0.031
	Significance (2-tailed)	0.828	0.917	0.742
	df	112	113	115
rh_posteriorcingulate_area	Correlation	0.121	0.123	0.067
	Significance (2-tailed)	0.14	0.13	0.408
	df	149	150	154
rh_precentral_area	Correlation	0.06	0.116	-0.038
	Significance (2-tailed)	0.513	0.2	0.671
	df	121	122	123
rh_precuneus_area	Correlation	0.119	0.072	0.118
	Significance (2-tailed)	0.149	0.384	0.146
	df	147	148	152
rh_rostralanteriorcingulate_area	Correlation	0.147	0.126	0.088
	Significance (2-tailed)	0.072	0.122	0.274
	df	149	150	154
rh_rostralmiddlefrontal_area	Correlation	0.117	0.122	0.041
	Significance (2-tailed)	0.154	0.136	0.612
	df	147	148	152
rh_superiorfrontal_area	Correlation	0.101	0.127	0.024
	Significance (2-tailed)	0.261	0.156	0.782
	df	124	125	129
rh_superiorparietal_area	Correlation	-0.054	-0.034	-0.047
	Significance (2-tailed)	0.572	0.719	0.611
	df	112	113	116
rh_superiortemporal_area	Correlation	0.147	0.132	0.099
	Significance (2-tailed)	0.129	0.174	0.299
	df	106	106	111
rh_supramarginal_area	Correlation	0.147	0.112	0.105
	Significance (2-tailed)	0.124	0.245	0.264
	df	108	108	113
rh_frontalpole_area	Correlation	0.056	0.013	0.071
	Significance (2-tailed)	0.493	0.874	0.377
	df	151	152	156
rh_temporalpole_area	Correlation	0.068	0.063	0.057
	Significance (2-tailed)	0.409	0.445	0.484
	df	148	149	153
rh_transversetemporal_area	Correlation	0.157	0.119	0.11
	Significance (2-tailed)	0.051	0.139	0.167
	df	152	153	157
rh_insula_area	Correlation	0.29	0.272	0.168
	Significance (2-tailed)	0.001	0.003	0.063
	df	117	118	121
lh_surface_area	Correlation	0.151	0.12	0.106
	Significance (2-tailed)	0.061	0.139	0.182
	df	152	153	157
rh_surface_area	Correlation	0.135	0.124	0.074
	Significance (2-tailed)	0.096	0.124	0.356
	df	152	153	157
lh_bankssts_thickness	Correlation	-0.007	0.02	-0.033
	Significance (2-tailed)	0.939	0.828	0.713
	df	117	117	122
lh_caudalanteriorcingulate_thickness	Correlation	0.038	0.03	0.01
	Significance (2-tailed)	0.672	0.737	0.912
	df	125	126	129
lh_caudalmiddlefrontal_thickness	Correlation	0.066	0.049	0.028
	Significance (2-tailed)	0.426	0.552	0.733
	df	145	146	150
lh_cuneus_thickness	Correlation	-0.047	0.027	-0.121
	Significance (2-tailed)	0.627	0.776	0.194
	df	109	110	114
lh_entorhinal_thickness	Correlation	0.061	0.05	0.051
	Significance (2-tailed)	0.454	0.54	0.521
	df	152	152	157
lh_fusiform_thickness	Correlation	-0.036	-0.057	0.02
	Significance (2-tailed)	0.66	0.487	0.806
	df	150	150	155
lh_inferiorparietal_thickness	Correlation	0.086	0.069	0.086
	Significance (2-tailed)	0.344	0.446	0.338
	df	121	121	124
lh_inferiortemporal_thickness	Correlation	-0.097	-0.1	-0.025
	Significance (2-tailed)	0.275	0.259	0.772
	df	127	127	131
lh_isthmuscingulate_thickness	Correlation	0.076	0.062	0.072
	Significance (2-tailed)	0.353	0.443	0.368
	df	151	152	156
lh_lateraloccipital_thickness	Correlation	0.139	0.149	0.082
	Significance (2-tailed)	0.117	0.093	0.348
	df	126	126	130
lh_lateralorbitofrontal_thickness	Correlation	-0.024	-0.042	0.024
	Significance (2-tailed)	0.784	0.637	0.78
	df	128	128	133
lh_lingual_thickness	Correlation	0.106	0.106	0.038
	Significance (2-tailed)	0.236	0.236	0.671
	df	124	124	128
lh_medialorbitofrontal_thickness	Correlation	-0.108	-0.044	-0.131
	Significance (2-tailed)	0.247	0.634	0.151
	df	114	115	119
lh_middletemporal_thickness	Correlation	0.107	0.108	0.092
	Significance (2-tailed)	0.299	0.297	0.366
	df	94	94	97
lh_parahippocampal_thickness	Correlation	-0.015	-0.074	0.102
	Significance (2-tailed)	0.85	0.362	0.201
	df	151	152	156
lh_paracentral_thickness	Correlation	0.21	0.223	0.069
	Significance (2-tailed)	0.01	0.006	0.392
	df	147	148	152
lh_parsopercularis_thickness	Correlation	-0.076	-0.069	-0.026
	Significance (2-tailed)	0.353	0.399	0.748
	df	150	151	155
lh_parsorbitalis_thickness	Correlation	-0.039	-0.017	-0.031
	Significance (2-tailed)	0.63	0.837	0.703
	df	151	152	156
lh_parstriangularis_thickness	Correlation	-0.071	-0.063	-0.015
	Significance (2-tailed)	0.385	0.437	0.851
	df	150	151	155
lh_pericalcarine_thickness	Correlation	0.171	0.177	0.079
	Significance (2-tailed)	0.079	0.068	0.41
	df	105	105	110
lh_postcentral_thickness	Correlation	0.135	0.134	0.049
	Significance (2-tailed)	0.14	0.141	0.582
	df	119	120	124
lh_posteriorcingulate_thickness	Correlation	0.037	-0.026	0.111
	Significance (2-tailed)	0.652	0.756	0.168
	df	148	149	153
lh_precentral_thickness	Correlation	0.156	0.159	0.062
	Significance (2-tailed)	0.074	0.068	0.471
	df	130	130	135
lh_precuneus_thickness	Correlation	0.051	0.076	-0.002
	Significance (2-tailed)	0.544	0.366	0.98
	df	140	141	144
lh_rostralanteriorcingulate_thickness	Correlation	-0.031	-0.045	-0.005
	Significance (2-tailed)	0.725	0.6	0.954
	df	133	134	138
lh_rostralmiddlefrontal_thickness	Correlation	-0.017	-0.01	-0.014
	Significance (2-tailed)	0.838	0.9	0.866
	df	148	149	153
lh_superiorfrontal_thickness	Correlation	0.172	0.159	0.074
	Significance (2-tailed)	0.07	0.093	0.43
	df	110	111	114
lh_superiorparietal_thickness	Correlation	0.165	0.197	0.029
	Significance (2-tailed)	0.071	0.03	0.751
	df	118	119	122
lh_superiortemporal_thickness	Correlation	-0.006	0.026	-0.032
	Significance (2-tailed)	0.95	0.8	0.749
	df	95	95	98
lh_supramarginal_thickness	Correlation	0.17	0.221	0.038
	Significance (2-tailed)	0.085	0.025	0.704
	df	101	101	103
lh_frontalpole_thickness	Correlation	0.006	0.031	-0.032
	Significance (2-tailed)	0.946	0.701	0.69
	df	151	152	156
lh_temporalpole_thickness	Correlation	0.01	-0.132	0.165
	Significance (2-tailed)	0.901	0.109	0.041
	df	147	148	152
lh_transversetemporal_thickness	Correlation	0.006	0.081	-0.093
	Significance (2-tailed)	0.943	0.318	0.244
	df	152	153	157
lh_insula_thickness	Correlation	-0.017	-0.002	-0.025
	Significance (2-tailed)	0.851	0.986	0.775
	df	122	123	127
rh_bankssts_thickness	Correlation	-0.047	-0.065	0.024
	Significance (2-tailed)	0.58	0.446	0.78
	df	137	138	142
rh_caudalanteriorcingulate_thickness	Correlation	-0.096	-0.1	-0.043
	Significance (2-tailed)	0.271	0.246	0.615
	df	132	133	137
rh_caudalmiddlefrontal_thickness	Correlation	0.135	0.095	0.099
	Significance (2-tailed)	0.103	0.252	0.227
	df	144	145	149
rh_cuneus_thickness	Correlation	0.125	0.125	0.069
	Significance (2-tailed)	0.178	0.174	0.447
	df	116	117	121
rh_entorhinal_thickness	Correlation	0.06	0.001	0.089
	Significance (2-tailed)	0.46	0.987	0.266
	df	151	152	156
rh_fusiform_thickness	Correlation	-0.047	-0.032	-0.034
	Significance (2-tailed)	0.563	0.689	0.669
	df	151	152	156
rh_inferiorparietal_thickness	Correlation	0.09	0.1	0.043
	Significance (2-tailed)	0.324	0.272	0.633
	df	121	121	126
rh_inferiortemporal_thickness	Correlation	0.04	0.192	-0.146
	Significance (2-tailed)	0.668	0.04	0.114
	df	113	113	117
rh_isthmuscingulate_thickness	Correlation	-0.068	-0.095	-0.001
	Significance (2-tailed)	0.401	0.241	0.987
	df	152	153	157
rh_lateraloccipital_thickness	Correlation	0.127	0.126	0.052
	Significance (2-tailed)	0.136	0.138	0.534
	df	138	138	142
rh_lateralorbitofrontal_thickness	Correlation	-0.127	-0.152	-0.017
	Significance (2-tailed)	0.131	0.068	0.837
	df	142	142	146
rh_lingual_thickness	Correlation	0.097	0.059	0.097
	Significance (2-tailed)	0.291	0.518	0.28
	df	118	119	123
rh_medialorbitofrontal_thickness	Correlation	0.049	0.017	0.083
	Significance (2-tailed)	0.615	0.861	0.384
	df	108	108	111
rh_middletemporal_thickness	Correlation	0.047	0.078	0
	Significance (2-tailed)	0.661	0.461	1
	df	88	89	92
rh_parahippocampal_thickness	Correlation	0.165	0.084	0.197
	Significance (2-tailed)	0.041	0.3	0.013
	df	152	153	157
rh_paracentral_thickness	Correlation	0.092	0.126	-0.006
	Significance (2-tailed)	0.268	0.127	0.942
	df	145	146	149
rh_parsopercularis_thickness	Correlation	0.03	0.064	-0.011
	Significance (2-tailed)	0.72	0.433	0.896
	df	147	148	151
rh_parsorbitalis_thickness	Correlation	0.027	-0.047	0.132
	Significance (2-tailed)	0.739	0.566	0.099
	df	150	151	155
rh_parstriangularis_thickness	Correlation	0.019	0.039	0.017
	Significance (2-tailed)	0.815	0.637	0.833
	df	149	150	154
rh_pericalcarine_thickness	Correlation	0.204	0.096	0.192
	Significance (2-tailed)	0.031	0.31	0.038
	df	110	111	115
rh_postcentral_thickness	Correlation	0.142	0.179	0.01
	Significance (2-tailed)	0.132	0.056	0.912
	df	112	113	115
rh_posteriorcingulate_thickness	Correlation	-0.072	-0.069	-0.02
	Significance (2-tailed)	0.38	0.4	0.804
	df	149	150	154
rh_precentral_thickness	Correlation	0.172	0.181	0.079
	Significance (2-tailed)	0.057	0.045	0.379
	df	121	122	123
rh_precuneus_thickness	Correlation	0.042	0.058	0.002
	Significance (2-tailed)	0.613	0.482	0.981
	df	147	148	152
rh_rostralanteriorcingulate_thickness	Correlation	0.042	0.03	0.047
	Significance (2-tailed)	0.611	0.717	0.561
	df	149	150	154
rh_rostralmiddlefrontal_thickness	Correlation	0.058	0.027	0.064
	Significance (2-tailed)	0.479	0.742	0.428
	df	147	148	152
rh_superiorfrontal_thickness	Correlation	0.18	0.139	0.153
	Significance (2-tailed)	0.044	0.118	0.081
	df	124	125	129
rh_superiorparietal_thickness	Correlation	0.257	0.228	0.141
	Significance (2-tailed)	0.006	0.014	0.129
	df	112	113	116
rh_superiortemporal_thickness	Correlation	0.027	0.028	0.029
	Significance (2-tailed)	0.783	0.771	0.757
	df	106	106	111
rh_supramarginal_thickness	Correlation	0.13	0.144	0.075
	Significance (2-tailed)	0.177	0.134	0.425
	df	108	108	113
rh_frontalpole_thickness	Correlation	-0.016	-0.06	0.035
	Significance (2-tailed)	0.841	0.457	0.66
	df	151	152	156
rh_temporalpole_thickness	Correlation	0.011	0.038	-0.025
	Significance (2-tailed)	0.893	0.641	0.758
	df	148	149	153
rh_transversetemporal_thickness	Correlation	-0.056	-0.029	-0.043
	Significance (2-tailed)	0.492	0.723	0.592
	df	152	153	157
rh_insula_thickness	Correlation	-0.084	-0.078	-0.047
	Significance (2-tailed)	0.363	0.395	0.604
	df	117	118	121
lh_MeanThickness_thickness	Correlation	0.081	0.093	0.025
	Significance (2-tailed)	0.319	0.248	0.755
	df	152	153	157
rh_MeanThickness_thickness	Correlation	0.115	0.094	0.083
	Significance (2-tailed)	0.155	0.243	0.3
	df	152	153	157
